# Supplementary material for: IDbSV: An Open-Access Repository for Monitoring SARS-CoV-2 Variations and Evolution
Source: Front Med (Lausanne). 2021 Dec 13;8:765249. doi: 10.3389/fmed.2021.765249 (PMC8710592; doi:10.3389/fmed.2021.765249)
Supplement: Supplementary file 1 [file Table_1.csv]

	V1	V6	V7
1	hCoV-19AfghanistanIMB079562020	2020-06-06	EPI_ISL_1034760
2	hCoV-19AfghanistanIMB079602020	2020-06-07	EPI_ISL_1000999
4	hCoV-19AfghanistanIMB079622020	2020-06-02	EPI_ISL_1001000
6	hCoV-19AfghanistanIMB079662020	2020-05-30	EPI_ISL_1001002
8	hCoV-19AfghanistanIMB079702020	2020-06-13	EPI_ISL_1001004
10	hCoV-19AfghanistanIMB154832021	2021-01-21	EPI_ISL_1046791
11	hCoV-19AfghanistanIMB154842021	2021-01-21	EPI_ISL_1046792
12	hCoV-19AfghanistanIMB154852021	2021-01-21	EPI_ISL_1034755
13	hCoV-19AfghanistanIMB154862021	2021-01-21	EPI_ISL_1046793
14	hCoV-19AfghanistanIMB154872021	2021-01-21	EPI_ISL_1034756
15	hCoV-19AfghanistanIMB154882021	2021-01-21	EPI_ISL_1034757
16	hCoV-19AfghanistanIMB154902021	2021-01-21	EPI_ISL_1034758
17	hCoV-19AfghanistanIMB154912021	2021-01-21	EPI_ISL_1034759
18	hCoV-19Albania2109010472021	2021-01-21	EPI_ISL_1299856
19	hCoV-19Albania2109010492021	2021-01-31	EPI_ISL_1299858
20	hCoV-19Albania2109010532020	2020-12-10	EPI_ISL_1299862
21	hCoV-19Albania2109010542020	2020-12-10	EPI_ISL_1299863
22	hCoV-19Albania2109010562020	2020-12-30	EPI_ISL_1299865
23	hCoV-19Albania2109010572020	2020-12-30	EPI_ISL_1299866
24	hCoV-19Albania2109010582020	2020-12-30	EPI_ISL_1299867
25	hCoV-19Albania2109010592021	2021-01-06	EPI_ISL_1299868
26	hCoV-19Albania2109010612021	2021-01-07	EPI_ISL_1299869
28	hCoV-19Albania2109010632021	2021-03-08	EPI_ISL_1299871
29	hCoV-19Albania2109010662021	2021-01-12	EPI_ISL_1299874
30	hCoV-19Albania2109010682021	2021-01-16	EPI_ISL_1299875
31	hCoV-19Albania2109010702021	2021-01-21	EPI_ISL_1299876
32	hCoV-19Albania2109010712021	2021-01-21	EPI_ISL_1299877
33	hCoV-19Albania2109010732021	2021-01-25	EPI_ISL_1299879
34	hCoV-19Albania2109010742021	2021-01-25	EPI_ISL_1299880
35	hCoV-19Albania2109010762021	2021-01-29	EPI_ISL_1299882
36	hCoV-19AlbaniaCento-305364572020	2020-09-05	EPI_ISL_815257
42	hCoV-19AlgeriaG35014-88562020	2020-06-09	EPI_ISL_766869
44	hCoV-19AlgeriaG35155-88502020	2020-07-15	EPI_ISL_766864
46	hCoV-19AlgeriaG37138-88542020	2020-06-18	EPI_ISL_766867
48	hCoV-19AlgeriaG37308-88642020	2020-06-17	EPI_ISL_766875
50	hCoV-19AlgeriaG38029-88612020	2020-06-19	EPI_ISL_766872
52	hCoV-19AlgeriaG38218-88522020	2020-06-19	EPI_ISL_766865
54	hCoV-19AlgeriaG38599-88592020	2020-06-20	EPI_ISL_766871
56	hCoV-19AlgeriaG38882-88532020	2020-06-20	EPI_ISL_766866
58	hCoV-19AlgeriaG40009-88622020	2020-06-22	EPI_ISL_766873
60	hCoV-19AlgeriaG41498-88462020	2020-06-29	EPI_ISL_766861
62	hCoV-19AlgeriaG42452-88472020	2020-06-24	EPI_ISL_766862
64	hCoV-19AlgeriaG43521-88632020	2020-06-21	EPI_ISL_766874
66	hCoV-19Andorra2025522020	2020-03-13	EPI_ISL_539496
407	hCoV-19AngolaKRISP-K0096822021	2021-01-15	EPI_ISL_1347878
408	hCoV-19AngolaKRISP-K0096832021	2021-01-15	EPI_ISL_1347879
409	hCoV-19AngolaKRISP-K0096892021	2021-01-12	EPI_ISL_1347883
410	hCoV-19AngolaKRISP-K0096942021	2021-01-16	EPI_ISL_1347887
411	hCoV-19AngolaKRISP-K0096962021	2021-01-12	EPI_ISL_1347889
412	hCoV-19AngolaKRISP-K0096972021	2021-01-12	EPI_ISL_1347890
413	hCoV-19AngolaKRISP-K0096982021	2021-01-12	EPI_ISL_1347891
414	hCoV-19AngolaKRISP-K0097032021	2021-01-13	EPI_ISL_1347895
415	hCoV-19AngolaKRISP-K0097052020	2020-06-26	EPI_ISL_1347896
416	hCoV-19AngolaKRISP-K0097062020	2020-06-26	EPI_ISL_1347897
417	hCoV-19AngolaKRISP-K0097092020	2020-06-27	EPI_ISL_1347898
418	hCoV-19AngolaKRISP-K0097212021	2021-01-20	EPI_ISL_1347905
419	hCoV-19AngolaKRISP-K0097252021	2021-01-25	EPI_ISL_1347908
420	hCoV-19AngolaKRISP-K0097272021	2021-01-25	EPI_ISL_1347909
421	hCoV-19AngolaKRISP-K0097422021	2021-01-29	EPI_ISL_1347914
422	hCoV-19AngolaKRISP-K0097432021	2021-01-29	EPI_ISL_1347915
423	hCoV-19AngolaKRISP-K0097442021	2021-01-30	EPI_ISL_1347916
424	hCoV-19AngolaKRISP-K0097472021	2021-01-31	EPI_ISL_1347918
425	hCoV-19AngolaKRISP-K0097502021	2021-01-29	EPI_ISL_1347920
426	hCoV-19AngolaKRISP-K0097552021	2021-02-03	EPI_ISL_1347922
427	hCoV-19AngolaKRISP-K0097592021	2021-02-03	EPI_ISL_1347923
428	hCoV-19AngolaKRISP-K0097762020	2020-12-11	EPI_ISL_1347933
429	hCoV-19AngolaKRISP-K0097832020	2020-12-11	EPI_ISL_1347936
430	hCoV-19AngolaKRISP-K0097852020	2020-12-11	EPI_ISL_1347937
431	hCoV-19AngolaKRISP-K0097902021	2021-02-13	EPI_ISL_1347940
432	hCoV-19AngolaKRISP-K0097912021	2021-02-13	EPI_ISL_1347941
433	hCoV-19AngolaKRISP-K0097922021	2021-02-13	EPI_ISL_1347942
434	hCoV-19AngolaKRISP-K0097932021	2021-02-17	EPI_ISL_1347943
435	hCoV-19AngolaKRISP-K0097992021	2021-02-17	EPI_ISL_1347948
436	hCoV-19AngolaKRISP-K0108522021	2021-02-22	EPI_ISL_1545285
438	hCoV-19AngolaKRISP-K0108532021	2021-02-22	EPI_ISL_1545286
440	hCoV-19AngolaKRISP-K0108562021	2021-01-26	EPI_ISL_1545288
442	hCoV-19AngolaKRISP-K0108612021	2021-01-25	EPI_ISL_1545293
449	hCoV-19Anhui032020	2020-01-31	EPI_ISL_1068593
451	hCoV-19Anhui082020	2020-01-24	EPI_ISL_1068682
453	hCoV-19Anhui1012020	2020-01-31	EPI_ISL_1069207
455	hCoV-19Anhui1102020	2020-02-01	EPI_ISL_1069208
457	hCoV-19Anhui1332020	2020-02-01	EPI_ISL_1069210
459	hCoV-19Anhui1632020	2020-02-02	EPI_ISL_1069211
461	hCoV-19Anhui1762020	2020-02-03	EPI_ISL_1069213
463	hCoV-19Anhui192020	2020-01-26	EPI_ISL_1069173
465	hCoV-19Anhui1952020	2020-02-03	EPI_ISL_1069215
467	hCoV-19Anhui22020	2020-02-23	EPI_ISL_412026
469	hCoV-19Anhui2262020	2020-02-04	EPI_ISL_1069216
471	hCoV-19Anhui2352020	2020-02-05	EPI_ISL_1069218
473	hCoV-19Anhui2472020	2020-02-05	EPI_ISL_1069219
475	hCoV-19Anhui292020	2020-01-26	EPI_ISL_1069192
477	hCoV-19Anhui2952020	2020-02-06	EPI_ISL_1081193
479	hCoV-19Anhui302020	2020-01-27	EPI_ISL_1069193
481	hCoV-19Anhui3192020	2020-02-06	EPI_ISL_1081194
483	hCoV-19Anhui322020	2020-01-26	EPI_ISL_1069206
485	hCoV-19Anhui332020	2020-01-28	EPI_ISL_1069198
487	hCoV-19Anhui3392020	2020-02-07	EPI_ISL_1081195
489	hCoV-19Anhui3522020	2020-02-07	EPI_ISL_1081196
491	hCoV-19Anhui3532020	2020-02-07	EPI_ISL_1081197
493	hCoV-19Anhui3592020	2020-02-07	EPI_ISL_1081198
495	hCoV-19Anhui4092020	2020-02-08	EPI_ISL_1081199
497	hCoV-19Anhui4252020	2020-02-08	EPI_ISL_1081260
499	hCoV-19Anhui4262020	2020-02-08	EPI_ISL_1081291
501	hCoV-19Anhui4452020	2020-02-08	EPI_ISL_1081310
503	hCoV-19Anhui4702020	2020-02-08	EPI_ISL_1081311
505	hCoV-19Anhui492020	2020-01-28	EPI_ISL_1069199
507	hCoV-19Anhui5702020	2020-02-11	EPI_ISL_1081324
509	hCoV-19Anhui6252020	2020-02-13	EPI_ISL_1081325
511	hCoV-19Anhui6782020	2020-02-14	EPI_ISL_1081326
513	hCoV-19Anhui682020	2020-01-30	EPI_ISL_1069200
515	hCoV-19Anhui7332020	2020-02-15	EPI_ISL_1081331
517	hCoV-19Anhui7772020	2020-02-15	EPI_ISL_1081340
519	hCoV-19Anhui802020	2020-01-30	EPI_ISL_1069201
521	hCoV-19Anhui982020	2020-01-31	EPI_ISL_1069203
523	hCoV-19Anhui992020	2020-01-31	EPI_ISL_1069205
525	hCoV-19AnhuiFY0022020	2020-03-10	EPI_ISL_424352
526	hCoV-19AnhuiHN0112020	2020-02-03	EPI_ISL_450416
528	hCoV-19AnhuiHN0122020	2020-02-03	EPI_ISL_450417
530	hCoV-19AnhuiHN0152020	2020-02-06	EPI_ISL_450418
532	hCoV-19AnhuiHN0172020	2020-02-06	EPI_ISL_450419
534	hCoV-19AnhuiHN0202020	2020-02-06	EPI_ISL_450420
536	hCoV-19AnhuiHN0232020	2020-02-06	EPI_ISL_450421
538	hCoV-19AnhuiHN0242020	2020-02-08	EPI_ISL_450422
540	hCoV-19AnhuiMAS0052020	2020-01-23	EPI_ISL_450423
542	hCoV-19AnhuiMAS3262020	2020-02-09	EPI_ISL_450424
544	hCoV-19AnhuiMAS3682020	2020-02-12	EPI_ISL_450425
546	hCoV-19AnhuiMAS5252020	2020-02-15	EPI_ISL_450426
548	hCoV-19AnhuiMAS6352020	2020-02-18	EPI_ISL_450427
550	hCoV-19AnhuiSZ0052020	2020-01-24	EPI_ISL_413485
552	hCoV-19ArgentinaargenTAG-1252C02E2020	2020-07-22	EPI_ISL_648677
554	hCoV-19ArgentinaargenTAG-125680542020	2020-07-22	EPI_ISL_648213
556	hCoV-19ArgentinaargenTAG-126BE00A2020	2020-07-20	EPI_ISL_648217
558	hCoV-19ArgentinaargenTAG-1283F02A2020	2020-07-22	EPI_ISL_648211
560	hCoV-19ArgentinaargenTAG-129260082020	2020-07-22	EPI_ISL_648216
562	hCoV-19ArgentinaargenTAG-12BBC0552020	2020-07-22	EPI_ISL_648210
564	hCoV-19ArgentinaargenTAG-12C0A0262020	2020-07-22	EPI_ISL_648209
566	hCoV-19ArgentinaargenTAG-12CB103F2020	2020-07-22	EPI_ISL_648218
568	hCoV-19ArgentinaargenTAG-12E7E0432020	2020-07-22	EPI_ISL_648214
570	hCoV-19ArgentinaC13742020	2020-03-18	EPI_ISL_420599
571	hCoV-19ArgentinaC30132020	2020-03-22	EPI_ISL_420598
573	hCoV-19ArgentinaC971332020	2020-11-20	EPI_ISL_778843
591	hCoV-19ArgentinaHeritas-HG0232020	2020-05-26	EPI_ISL_615121
593	hCoV-19ArgentinaINEI0065592020	2020-04-13	EPI_ISL_849185
595	hCoV-19ArgentinaINEI0110512020	2020-05-05	EPI_ISL_849188
597	hCoV-19ArgentinaINEI0111152020	2020-05-05	EPI_ISL_849156
599	hCoV-19ArgentinaINEI0112132020	2020-05-06	EPI_ISL_849189
601	hCoV-19ArgentinaINEI0113022020	2020-05-07	EPI_ISL_849157
603	hCoV-19ArgentinaINEI0113042020	2020-05-07	EPI_ISL_849158
605	hCoV-19ArgentinaINEI0113062020	2020-05-07	EPI_ISL_849159
607	hCoV-19ArgentinaINEI0113432020	2020-05-07	EPI_ISL_849190
609	hCoV-19ArgentinaINEI0115162020	2020-05-08	EPI_ISL_849191
611	hCoV-19ArgentinaINEI0115182020	2020-05-08	EPI_ISL_849160
613	hCoV-19ArgentinaINEI0115342020	2020-05-08	EPI_ISL_849161
615	hCoV-19ArgentinaINEI0115352020	2020-05-08	EPI_ISL_849162
617	hCoV-19ArgentinaINEI0115442020	2020-05-08	EPI_ISL_849163
619	hCoV-19ArgentinaINEI0115452020	2020-05-08	EPI_ISL_849164
621	hCoV-19ArgentinaINEI0116182020	2020-05-09	EPI_ISL_849192
623	hCoV-19ArgentinaINEI0117142020	2020-05-10	EPI_ISL_849165
625	hCoV-19ArgentinaINEI0117172020	2020-05-10	EPI_ISL_849166
627	hCoV-19ArgentinaINEI0118012020	2020-05-11	EPI_ISL_849193
629	hCoV-19ArgentinaINEI0118082020	2020-05-11	EPI_ISL_849194
631	hCoV-19ArgentinaINEI0119232020	2020-05-12	EPI_ISL_849195
633	hCoV-19ArgentinaINEI0119442020	2020-05-12	EPI_ISL_849167
635	hCoV-19ArgentinaINEI0120622020	2020-05-13	EPI_ISL_849196
637	hCoV-19ArgentinaINEI0121812020	2020-05-14	EPI_ISL_849187
639	hCoV-19ArgentinaINEI0121822020	2020-05-14	EPI_ISL_849168
641	hCoV-19ArgentinaINEI0121832020	2020-05-14	EPI_ISL_849169
643	hCoV-19ArgentinaINEI0121862020	2020-05-14	EPI_ISL_849186
645	hCoV-19ArgentinaINEI0122032020	2020-05-14	EPI_ISL_849170
647	hCoV-19ArgentinaINEI0122052020	2020-05-14	EPI_ISL_849171
649	hCoV-19ArgentinaINEI0122432020	2020-05-14	EPI_ISL_849197
651	hCoV-19ArgentinaINEI0123692020	2020-05-15	EPI_ISL_849172
653	hCoV-19ArgentinaINEI0123872020	2020-05-15	EPI_ISL_849198
655	hCoV-19ArgentinaINEI0125582020	2020-05-16	EPI_ISL_849173
657	hCoV-19ArgentinaINEI0125592020	2020-05-16	EPI_ISL_849174
659	hCoV-19ArgentinaINEI0126582020	2020-05-17	EPI_ISL_849175
661	hCoV-19ArgentinaINEI0126592020	2020-05-17	EPI_ISL_849176
663	hCoV-19ArgentinaINEI0126712020	2020-05-17	EPI_ISL_849177
665	hCoV-19ArgentinaINEI0129992020	2020-05-19	EPI_ISL_849199
667	hCoV-19ArgentinaINEI0130322020	2020-05-19	EPI_ISL_849178
669	hCoV-19ArgentinaINEI0130742020	2020-05-19	EPI_ISL_849179
671	hCoV-19ArgentinaINEI0130752020	2020-05-19	EPI_ISL_849180
673	hCoV-19ArgentinaINEI0131982020	2020-05-20	EPI_ISL_849181
675	hCoV-19ArgentinaINEI0132492020	2020-05-20	EPI_ISL_849200
677	hCoV-19ArgentinaINEI0134002020	2020-05-21	EPI_ISL_849201
679	hCoV-19ArgentinaINEI0134072020	2020-05-21	EPI_ISL_849202
681	hCoV-19ArgentinaINEI0134212020	2020-05-21	EPI_ISL_849182
683	hCoV-19ArgentinaINEI0134412020	2020-05-21	EPI_ISL_849203
685	hCoV-19ArgentinaINEI0136572020	2020-05-22	EPI_ISL_849204
687	hCoV-19ArgentinaINEI0136592020	2020-05-22	EPI_ISL_849183
689	hCoV-19ArgentinaINEI0138092020	2020-05-23	EPI_ISL_849184
691	hCoV-19ArgentinaINEI0179322020	2020-06-11	EPI_ISL_849318
693	hCoV-19ArgentinaINEI0194222020	2020-06-17	EPI_ISL_849307
695	hCoV-19ArgentinaINEI0209552020	2020-06-11	EPI_ISL_849319
697	hCoV-19ArgentinaINEI0218452020	2020-06-17	EPI_ISL_849308
699	hCoV-19ArgentinaINEI0221212020	2020-06-18	EPI_ISL_849309
701	hCoV-19ArgentinaINEI0228902020	2020-06-22	EPI_ISL_849310
704	hCoV-19ArgentinaINEI0316142020	2020-07-04	EPI_ISL_849320
707	hCoV-19ArgentinaINEI0316192020	2020-07-04	EPI_ISL_849311
710	hCoV-19ArgentinaINEI0316692020	2020-07-04	EPI_ISL_849312
712	hCoV-19ArgentinaINEI0401542020	2020-06-19	EPI_ISL_849321
714	hCoV-19ArgentinaINEI0401572020	2020-06-19	EPI_ISL_849313
716	hCoV-19ArgentinaINEI0410822020	2020-06-24	EPI_ISL_849314
718	hCoV-19ArgentinaINEI0415902020	2020-06-26	EPI_ISL_849315
720	hCoV-19ArgentinaINEI0415922020	2020-06-26	EPI_ISL_849316
722	hCoV-19ArgentinaINEI0828602020	2020-10-08	EPI_ISL_849373
724	hCoV-19ArgentinaINEI0828622020	2020-10-08	EPI_ISL_849374
726	hCoV-19ArgentinaINEI0829162020	2020-10-08	EPI_ISL_849375
728	hCoV-19ArgentinaINEI0928102020	2020-10-10	EPI_ISL_849380
730	hCoV-19ArgentinaINEI0928132020	2020-10-10	EPI_ISL_849381
732	hCoV-19ArgentinaINEI0952222020	2020-10-16	EPI_ISL_849350
734	hCoV-19ArgentinaINEI0952282020	2020-10-16	EPI_ISL_849351
736	hCoV-19ArgentinaINEI0952762020	2020-10-19	EPI_ISL_849352
738	hCoV-19ArgentinaINEI0952832020	2020-10-15	EPI_ISL_849353
740	hCoV-19ArgentinaINEI0952872020	2020-10-15	EPI_ISL_849354
742	hCoV-19ArgentinaINEI0953572020	2020-10-19	EPI_ISL_849355
744	hCoV-19ArgentinaINEI0954132020	2020-10-19	EPI_ISL_849356
746	hCoV-19ArgentinaINEI0954212020	2020-10-16	EPI_ISL_849357
748	hCoV-19ArgentinaINEI0954502020	2020-10-19	EPI_ISL_849358
750	hCoV-19ArgentinaINEI0955032020	2020-10-20	EPI_ISL_849359
752	hCoV-19ArgentinaINEI0955732020	2020-10-16	EPI_ISL_849360
754	hCoV-19ArgentinaINEI0955792020	2020-10-16	EPI_ISL_849361
756	hCoV-19ArgentinaINEI0956742020	2020-10-17	EPI_ISL_849362
758	hCoV-19ArgentinaINEI0956952020	2020-10-16	EPI_ISL_849363
760	hCoV-19ArgentinaINEI0958452020	2020-10-22	EPI_ISL_849364
762	hCoV-19ArgentinaINEI0959942020	2020-10-18	EPI_ISL_849367
764	hCoV-19ArgentinaINEI0960212020	2020-10-22	EPI_ISL_849368
766	hCoV-19ArgentinaINEI0960222020	2020-10-22	EPI_ISL_849369
768	hCoV-19ArgentinaINEI0960772020	2020-10-23	EPI_ISL_849370
770	hCoV-19ArgentinaINEI0960842020	2020-10-24	EPI_ISL_849371
772	hCoV-19ArgentinaINEI0962042020	2020-10-26	EPI_ISL_849372
774	hCoV-19ArgentinaINEI0962222020	2020-10-27	EPI_ISL_856790
776	hCoV-19ArgentinaINEI0962232020	2020-10-27	EPI_ISL_856791
778	hCoV-19ArgentinaINEI0962692020	2020-10-28	EPI_ISL_856792
780	hCoV-19ArgentinaINEI0963002020	2020-10-28	EPI_ISL_856793
782	hCoV-19ArgentinaINEI0963052020	2020-10-31	EPI_ISL_856794
784	hCoV-19ArgentinaINEI0963152020	2020-10-31	EPI_ISL_856795
787	hCoV-19ArgentinaINEI0963692020	2020-11-02	EPI_ISL_856797
790	hCoV-19ArgentinaINEI0963972020	2020-11-02	EPI_ISL_856798
793	hCoV-19ArgentinaINEI0964182020	2020-11-03	EPI_ISL_856799
796	hCoV-19ArgentinaINEI0964922020	2020-11-04	EPI_ISL_856800
799	hCoV-19ArgentinaINEI0965222020	2020-11-06	EPI_ISL_856801
802	hCoV-19ArgentinaINEI0971302020	2020-11-18	EPI_ISL_856760
805	hCoV-19ArgentinaINEI0971452020	2020-11-20	EPI_ISL_856761
808	hCoV-19ArgentinaINEI0971482020	2020-11-20	EPI_ISL_856762
811	hCoV-19ArgentinaINEI0971912020	2020-11-25	EPI_ISL_856764
814	hCoV-19ArgentinaINEI0972102020	2020-11-24	EPI_ISL_856765
817	hCoV-19ArgentinaINEI0973392020	2020-11-26	EPI_ISL_856766
820	hCoV-19ArgentinaINEI0973702020	2020-11-25	EPI_ISL_856767
823	hCoV-19ArgentinaINEI0973732020	2020-11-25	EPI_ISL_856768
825	hCoV-19ArgentinaINEI0976972020	2020-12-02	EPI_ISL_856773
827	hCoV-19ArgentinaINEI0978112020	2020-12-03	EPI_ISL_856774
829	hCoV-19ArgentinaINEI0978152020	2020-12-03	EPI_ISL_856775
831	hCoV-19ArgentinaINEI0984182020	2020-12-04	EPI_ISL_856777
833	hCoV-19ArgentinaINEI0984202020	2020-12-04	EPI_ISL_856778
835	hCoV-19ArgentinaINEI0984372020	2020-12-06	EPI_ISL_856779
837	hCoV-19ArgentinaINEI0984472020	2020-12-09	EPI_ISL_856780
839	hCoV-19ArgentinaINEI0984482020	2020-12-09	EPI_ISL_856781
841	hCoV-19ArgentinaINEI0984542020	2020-12-09	EPI_ISL_856782
843	hCoV-19ArgentinaINEI0984902020	2020-12-10	EPI_ISL_856783
845	hCoV-19ArgentinaINEI0985212020	2020-12-11	EPI_ISL_856784
847	hCoV-19ArgentinaINEI0986032020	2020-12-16	EPI_ISL_856788
849	hCoV-19ArgentinaINEI0992122020	2020-12-24	EPI_ISL_856757
851	hCoV-19ArgentinaINEI0992142020	2020-12-24	EPI_ISL_856759
857	hCoV-19ArgentinaPAIS-A00012020	2020-03-01	EPI_ISL_430793
858	hCoV-19ArgentinaPAIS-A00062020	2020-03-28	EPI_ISL_430798
859	hCoV-19ArgentinaPAIS-A00072020	2020-03-30	EPI_ISL_430799
860	hCoV-19ArgentinaPAIS-A00082020	2020-03-30	EPI_ISL_430800
861	hCoV-19ArgentinaPAIS-A00122020	2020-04-01	EPI_ISL_430803
862	hCoV-19ArgentinaPAIS-A00132020	2020-04-01	EPI_ISL_430804
863	hCoV-19ArgentinaPAIS-A00142020	2020-04-01	EPI_ISL_430805
864	hCoV-19ArgentinaPAIS-A00162020	2020-04-02	EPI_ISL_430807
865	hCoV-19ArgentinaPAIS-A00172020	2020-04-03	EPI_ISL_430808
866	hCoV-19ArgentinaPAIS-A00182020	2020-04-04	EPI_ISL_430809
867	hCoV-19ArgentinaPAIS-A00192020	2020-04-07	EPI_ISL_430810
868	hCoV-19ArgentinaPAIS-A00202020	2020-04-11	EPI_ISL_430811
869	hCoV-19ArgentinaPAIS-A00212020	2020-04-11	EPI_ISL_430812
870	hCoV-19ArgentinaPAIS-A00222020	2020-04-11	EPI_ISL_430813
871	hCoV-19ArgentinaPAIS-A00232020	2020-04-17	EPI_ISL_430814
872	hCoV-19ArgentinaPAIS-A00242020	2020-04-18	EPI_ISL_430815
873	hCoV-19ArgentinaPAIS-A00252020	2020-04-18	EPI_ISL_430816
874	hCoV-19ArgentinaPAIS-A00262020	2020-04-18	EPI_ISL_430817
875	hCoV-19ArgentinaPAIS-A00272020	2020-04-19	EPI_ISL_430818
876	hCoV-19ArgentinaPAIS-A00362020	2020-04-26	EPI_ISL_792125
878	hCoV-19ArgentinaPAIS-A00372020	2020-04-26	EPI_ISL_792126
880	hCoV-19ArgentinaPAIS-A00382020	2020-04-26	EPI_ISL_792127
882	hCoV-19ArgentinaPAIS-A00392020	2020-04-26	EPI_ISL_792128
884	hCoV-19ArgentinaPAIS-A00412020	2020-04-28	EPI_ISL_792130
886	hCoV-19ArgentinaPAIS-A00422020	2020-04-28	EPI_ISL_792131
888	hCoV-19ArgentinaPAIS-A00432020	2020-04-28	EPI_ISL_792132
890	hCoV-19ArgentinaPAIS-A00442020	2020-04-28	EPI_ISL_792133
892	hCoV-19ArgentinaPAIS-A00452020	2020-04-29	EPI_ISL_792134
894	hCoV-19ArgentinaPAIS-A00462020	2020-04-29	EPI_ISL_792135
896	hCoV-19ArgentinaPAIS-A00472020	2020-04-29	EPI_ISL_792136
898	hCoV-19ArgentinaPAIS-A00482020	2020-04-30	EPI_ISL_792137
900	hCoV-19ArgentinaPAIS-A00502020	2020-04-30	EPI_ISL_792139
902	hCoV-19ArgentinaPAIS-A00512020	2020-05-01	EPI_ISL_792140
904	hCoV-19ArgentinaPAIS-A00522020	2020-05-01	EPI_ISL_792141
906	hCoV-19ArgentinaPAIS-A00532020	2020-05-01	EPI_ISL_792142
908	hCoV-19ArgentinaPAIS-A00542020	2020-05-01	EPI_ISL_792143
910	hCoV-19ArgentinaPAIS-A00552020	2020-05-01	EPI_ISL_792144
912	hCoV-19ArgentinaPAIS-A00562020	2020-05-02	EPI_ISL_792145
914	hCoV-19ArgentinaPAIS-A00572020	2020-05-02	EPI_ISL_792146
916	hCoV-19ArgentinaPAIS-A00582020	2020-05-02	EPI_ISL_792147
918	hCoV-19ArgentinaPAIS-A00592020	2020-05-02	EPI_ISL_792148
920	hCoV-19ArgentinaPAIS-A00602020	2020-05-03	EPI_ISL_792149
922	hCoV-19ArgentinaPAIS-A00612020	2020-05-03	EPI_ISL_792150
924	hCoV-19ArgentinaPAIS-A00622020	2020-05-03	EPI_ISL_792151
926	hCoV-19ArgentinaPAIS-A00632020	2020-05-03	EPI_ISL_792152
928	hCoV-19ArgentinaPAIS-A00642020	2020-05-03	EPI_ISL_792153
930	hCoV-19ArgentinaPAIS-A00652020	2020-05-03	EPI_ISL_792154
932	hCoV-19ArgentinaPAIS-A00662020	2020-05-03	EPI_ISL_792155
934	hCoV-19ArgentinaPAIS-A00672020	2020-05-03	EPI_ISL_792156
936	hCoV-19ArgentinaPAIS-A00682020	2020-05-03	EPI_ISL_792157
938	hCoV-19ArgentinaPAIS-A00692020	2020-05-03	EPI_ISL_792158
940	hCoV-19ArgentinaPAIS-A00702020	2020-05-03	EPI_ISL_792159
942	hCoV-19ArgentinaPAIS-A00712020	2020-05-03	EPI_ISL_792160
944	hCoV-19ArgentinaPAIS-A00722020	2020-05-03	EPI_ISL_792161
946	hCoV-19ArgentinaPAIS-A00732020	2020-05-04	EPI_ISL_792162
948	hCoV-19ArgentinaPAIS-A00742020	2020-05-04	EPI_ISL_792163
950	hCoV-19ArgentinaPAIS-A00762020	2020-05-04	EPI_ISL_792165
952	hCoV-19ArgentinaPAIS-A00772020	2020-05-04	EPI_ISL_792166
954	hCoV-19ArgentinaPAIS-A00782020	2020-05-04	EPI_ISL_792167
956	hCoV-19ArgentinaPAIS-A00792020	2020-05-04	EPI_ISL_792168
958	hCoV-19ArgentinaPAIS-A00802020	2020-05-04	EPI_ISL_792169
960	hCoV-19ArgentinaPAIS-A00812020	2020-05-04	EPI_ISL_792170
962	hCoV-19ArgentinaPAIS-A00822020	2020-05-04	EPI_ISL_792171
964	hCoV-19ArgentinaPAIS-A00832020	2020-05-04	EPI_ISL_792172
966	hCoV-19ArgentinaPAIS-A00852020	2020-05-04	EPI_ISL_792174
968	hCoV-19ArgentinaPAIS-A00862020	2020-05-05	EPI_ISL_792175
970	hCoV-19ArgentinaPAIS-A00872020	2020-05-05	EPI_ISL_792176
972	hCoV-19ArgentinaPAIS-A00882020	2020-05-05	EPI_ISL_792177
974	hCoV-19ArgentinaPAIS-A00892020	2020-05-06	EPI_ISL_792178
976	hCoV-19ArgentinaPAIS-A00902020	2020-05-07	EPI_ISL_792179
978	hCoV-19ArgentinaPAIS-A00912020	2020-05-07	EPI_ISL_792180
980	hCoV-19ArgentinaPAIS-A00922020	2020-05-07	EPI_ISL_792181
982	hCoV-19ArgentinaPAIS-A00932020	2020-05-07	EPI_ISL_792182
984	hCoV-19ArgentinaPAIS-A00942020	2020-05-08	EPI_ISL_792183
986	hCoV-19ArgentinaPAIS-A00952020	2020-05-08	EPI_ISL_792184
988	hCoV-19ArgentinaPAIS-A00962020	2020-05-08	EPI_ISL_792185
990	hCoV-19ArgentinaPAIS-A00972020	2020-05-09	EPI_ISL_792186
992	hCoV-19ArgentinaPAIS-A00982020	2020-05-09	EPI_ISL_792187
994	hCoV-19ArgentinaPAIS-A00992020	2020-05-09	EPI_ISL_792188
996	hCoV-19ArgentinaPAIS-A01012020	2020-05-09	EPI_ISL_792190
998	hCoV-19ArgentinaPAIS-A01022020	2020-05-09	EPI_ISL_792191
1000	hCoV-19ArgentinaPAIS-A01032020	2020-05-09	EPI_ISL_792192
1002	hCoV-19ArgentinaPAIS-A01042020	2020-05-09	EPI_ISL_792193
1004	hCoV-19ArgentinaPAIS-A01052020	2020-05-09	EPI_ISL_792194
1006	hCoV-19ArgentinaPAIS-A01072020	2020-05-10	EPI_ISL_792196
1008	hCoV-19ArgentinaPAIS-A01082020	2020-05-10	EPI_ISL_792197
1010	hCoV-19ArgentinaPAIS-A01092020	2020-05-10	EPI_ISL_792198
1012	hCoV-19ArgentinaPAIS-A01102020	2020-05-10	EPI_ISL_792199
1014	hCoV-19ArgentinaPAIS-A01112020	2020-05-10	EPI_ISL_792200
1016	hCoV-19ArgentinaPAIS-A01122020	2020-05-10	EPI_ISL_792201
1018	hCoV-19ArgentinaPAIS-A01132020	2020-05-10	EPI_ISL_792202
1020	hCoV-19ArgentinaPAIS-A01152020	2020-05-11	EPI_ISL_792204
1022	hCoV-19ArgentinaPAIS-A01162020	2020-05-11	EPI_ISL_792205
1024	hCoV-19ArgentinaPAIS-A01172020	2020-05-11	EPI_ISL_792206
1026	hCoV-19ArgentinaPAIS-A01182020	2020-05-11	EPI_ISL_792207
1028	hCoV-19ArgentinaPAIS-A01192020	2020-05-12	EPI_ISL_792208
1030	hCoV-19ArgentinaPAIS-A01202020	2020-05-12	EPI_ISL_792209
1032	hCoV-19ArgentinaPAIS-A01212020	2020-05-12	EPI_ISL_792210
1034	hCoV-19ArgentinaPAIS-A01222020	2020-05-12	EPI_ISL_792211
1036	hCoV-19ArgentinaPAIS-A01232020	2020-05-12	EPI_ISL_792212
1038	hCoV-19ArgentinaPAIS-A01252020	2020-05-12	EPI_ISL_792214
1040	hCoV-19ArgentinaPAIS-A01262020	2020-05-13	EPI_ISL_792215
1042	hCoV-19ArgentinaPAIS-A01272020	2020-05-13	EPI_ISL_792216
1044	hCoV-19ArgentinaPAIS-A01282020	2020-05-13	EPI_ISL_792217
1046	hCoV-19ArgentinaPAIS-A01292020	2020-05-13	EPI_ISL_792218
1048	hCoV-19ArgentinaPAIS-A01312020	2020-05-13	EPI_ISL_792220
1050	hCoV-19ArgentinaPAIS-A01322020	2020-05-13	EPI_ISL_792221
1052	hCoV-19ArgentinaPAIS-A01332020	2020-05-13	EPI_ISL_792222
1054	hCoV-19ArgentinaPAIS-A01352020	2020-05-14	EPI_ISL_792224
1056	hCoV-19ArgentinaPAIS-A01372020	2020-05-14	EPI_ISL_792226
1058	hCoV-19ArgentinaPAIS-A01382020	2020-05-15	EPI_ISL_792227
1060	hCoV-19ArgentinaPAIS-A01392020	2020-05-15	EPI_ISL_792228
1062	hCoV-19ArgentinaPAIS-A01402020	2020-05-15	EPI_ISL_792229
1064	hCoV-19ArgentinaPAIS-A01412020	2020-05-15	EPI_ISL_792230
1066	hCoV-19ArgentinaPAIS-A01422020	2020-05-15	EPI_ISL_792231
1068	hCoV-19ArgentinaPAIS-A01432020	2020-05-15	EPI_ISL_792232
1070	hCoV-19ArgentinaPAIS-A01442020	2020-05-15	EPI_ISL_792233
1072	hCoV-19ArgentinaPAIS-A01452020	2020-05-15	EPI_ISL_792234
1074	hCoV-19ArgentinaPAIS-A01462020	2020-05-15	EPI_ISL_792235
1076	hCoV-19ArgentinaPAIS-A01472020	2020-05-15	EPI_ISL_792236
1078	hCoV-19ArgentinaPAIS-A01482020	2020-05-15	EPI_ISL_792237
1080	hCoV-19ArgentinaPAIS-A01492020	2020-05-16	EPI_ISL_792238
1082	hCoV-19ArgentinaPAIS-A01502020	2020-05-16	EPI_ISL_792239
1084	hCoV-19ArgentinaPAIS-A01512020	2020-05-16	EPI_ISL_792240
1086	hCoV-19ArgentinaPAIS-A01522020	2020-05-16	EPI_ISL_792241
1088	hCoV-19ArgentinaPAIS-A01532020	2020-05-16	EPI_ISL_792242
1090	hCoV-19ArgentinaPAIS-A01542020	2020-05-16	EPI_ISL_792243
1092	hCoV-19ArgentinaPAIS-A01552020	2020-05-17	EPI_ISL_792244
1094	hCoV-19ArgentinaPAIS-A01562020	2020-05-17	EPI_ISL_792245
1096	hCoV-19ArgentinaPAIS-A01572020	2020-05-17	EPI_ISL_792246
1098	hCoV-19ArgentinaPAIS-A01582020	2020-05-17	EPI_ISL_792247
1100	hCoV-19ArgentinaPAIS-A01592020	2020-05-18	EPI_ISL_792248
1102	hCoV-19ArgentinaPAIS-A01602020	2020-05-18	EPI_ISL_792249
1104	hCoV-19ArgentinaPAIS-A01612020	2020-05-18	EPI_ISL_792250
1106	hCoV-19ArgentinaPAIS-A01622020	2020-05-18	EPI_ISL_792251
1108	hCoV-19ArgentinaPAIS-A01632020	2020-05-18	EPI_ISL_792252
1110	hCoV-19ArgentinaPAIS-A01642020	2020-05-19	EPI_ISL_792253
1112	hCoV-19ArgentinaPAIS-A01652020	2020-05-19	EPI_ISL_792254
1114	hCoV-19ArgentinaPAIS-A01662020	2020-05-19	EPI_ISL_792255
1116	hCoV-19ArgentinaPAIS-A01672020	2020-05-19	EPI_ISL_792256
1118	hCoV-19ArgentinaPAIS-A01682020	2020-05-19	EPI_ISL_792257
1120	hCoV-19ArgentinaPAIS-A01692020	2020-05-19	EPI_ISL_792258
1122	hCoV-19ArgentinaPAIS-A01702020	2020-05-19	EPI_ISL_792259
1124	hCoV-19ArgentinaPAIS-A01712020	2020-05-19	EPI_ISL_792260
1126	hCoV-19ArgentinaPAIS-A01722020	2020-05-19	EPI_ISL_792261
1128	hCoV-19ArgentinaPAIS-A01732020	2020-05-19	EPI_ISL_792262
1130	hCoV-19ArgentinaPAIS-A01742020	2020-05-19	EPI_ISL_792263
1132	hCoV-19ArgentinaPAIS-A01752020	2020-05-19	EPI_ISL_792264
1134	hCoV-19ArgentinaPAIS-A01762020	2020-05-19	EPI_ISL_792265
1136	hCoV-19ArgentinaPAIS-A01772020	2020-05-19	EPI_ISL_792266
1138	hCoV-19ArgentinaPAIS-A01792020	2020-05-19	EPI_ISL_792268
1140	hCoV-19ArgentinaPAIS-A01802020	2020-05-20	EPI_ISL_792269
1142	hCoV-19ArgentinaPAIS-A01822020	2020-05-20	EPI_ISL_792271
1144	hCoV-19ArgentinaPAIS-A01832020	2020-05-20	EPI_ISL_792272
1146	hCoV-19ArgentinaPAIS-A01842020	2020-05-20	EPI_ISL_792273
1148	hCoV-19ArgentinaPAIS-A01852020	2020-05-20	EPI_ISL_792274
1150	hCoV-19ArgentinaPAIS-A01862020	2020-05-20	EPI_ISL_792275
1152	hCoV-19ArgentinaPAIS-A01872020	2020-05-20	EPI_ISL_792276
1154	hCoV-19ArgentinaPAIS-A01882020	2020-05-20	EPI_ISL_792277
1156	hCoV-19ArgentinaPAIS-A01892020	2020-05-20	EPI_ISL_792278
1158	hCoV-19ArgentinaPAIS-A01902020	2020-05-20	EPI_ISL_792279
1160	hCoV-19ArgentinaPAIS-A01912020	2020-05-20	EPI_ISL_792280
1162	hCoV-19ArgentinaPAIS-A01922020	2020-05-20	EPI_ISL_792281
1164	hCoV-19ArgentinaPAIS-A01932020	2020-05-20	EPI_ISL_792282
1166	hCoV-19ArgentinaPAIS-A01942020	2020-05-21	EPI_ISL_792283
1168	hCoV-19ArgentinaPAIS-A01952020	2020-05-21	EPI_ISL_792284
1170	hCoV-19ArgentinaPAIS-A01962020	2020-05-21	EPI_ISL_792285
1172	hCoV-19ArgentinaPAIS-A01972020	2020-05-01	EPI_ISL_792286
1174	hCoV-19ArgentinaPAIS-A01992020	2020-05-07	EPI_ISL_792287
1176	hCoV-19ArgentinaPAIS-A02002020	2020-05-07	EPI_ISL_792288
1178	hCoV-19ArgentinaPAIS-A02032020	2020-05-08	EPI_ISL_792289
1180	hCoV-19ArgentinaPAIS-A02042020	2020-05-10	EPI_ISL_792290
1182	hCoV-19ArgentinaPAIS-A02072020	2020-04-28	EPI_ISL_792292
1184	hCoV-19ArgentinaPAIS-A02122020	2020-04-28	EPI_ISL_792296
1186	hCoV-19ArgentinaPAIS-A02142020	2020-04-28	EPI_ISL_792297
1188	hCoV-19ArgentinaPAIS-A02162020	2020-05-19	EPI_ISL_792299
1190	hCoV-19ArgentinaPAIS-A02172020	2020-05-27	EPI_ISL_792300
1192	hCoV-19ArgentinaPAIS-A02192020	2020-04-28	EPI_ISL_792301
1194	hCoV-19ArgentinaPAIS-A02222020	2020-03-28	EPI_ISL_792303
1196	hCoV-19ArgentinaPAIS-A02232020	2020-03-23	EPI_ISL_792304
1198	hCoV-19ArgentinaPAIS-A02242020	2020-05-26	EPI_ISL_792305
1200	hCoV-19ArgentinaPAIS-A02262020	2020-05-18	EPI_ISL_792307
1202	hCoV-19ArgentinaPAIS-A02272020	2020-05-18	EPI_ISL_792308
1204	hCoV-19ArgentinaPAIS-A02282020	2020-05-20	EPI_ISL_792309
1206	hCoV-19ArgentinaPAIS-A02292020	2020-05-20	EPI_ISL_792310
1208	hCoV-19ArgentinaPAIS-A02302020	2020-05-21	EPI_ISL_792311
1210	hCoV-19ArgentinaPAIS-A02312020	2020-04-27	EPI_ISL_792312
1212	hCoV-19ArgentinaPAIS-A02322020	2020-04-27	EPI_ISL_792313
1214	hCoV-19ArgentinaPAIS-A02332020	2020-04-30	EPI_ISL_792314
1216	hCoV-19ArgentinaPAIS-A02342020	2020-04-26	EPI_ISL_792315
1218	hCoV-19ArgentinaPAIS-A02352020	2020-05-07	EPI_ISL_792316
1220	hCoV-19ArgentinaPAIS-A02362020	2020-05-13	EPI_ISL_792317
1222	hCoV-19ArgentinaPAIS-A02372020	2020-05-16	EPI_ISL_792318
1224	hCoV-19ArgentinaPAIS-A02382020	2020-05-16	EPI_ISL_792319
1226	hCoV-19ArgentinaPAIS-A02392020	2020-04-13	EPI_ISL_792320
1228	hCoV-19ArgentinaPAIS-A02412020	2020-05-11	EPI_ISL_792321
1230	hCoV-19ArgentinaPAIS-A02422020	2020-05-12	EPI_ISL_792322
1232	hCoV-19ArgentinaPAIS-A02432020	2020-05-14	EPI_ISL_792323
1234	hCoV-19ArgentinaPAIS-A02462020	2020-04-13	EPI_ISL_792326
1236	hCoV-19ArgentinaPAIS-A02472020	2020-04-13	EPI_ISL_792327
1238	hCoV-19ArgentinaPAIS-A02482020	2020-04-13	EPI_ISL_792328
1240	hCoV-19ArgentinaPAIS-A02492020	2020-04-15	EPI_ISL_792329
1242	hCoV-19ArgentinaPAIS-A02522020	2020-05-01	EPI_ISL_792332
1244	hCoV-19ArgentinaPAIS-A02532020	2020-04-13	EPI_ISL_792333
1246	hCoV-19ArgentinaPAIS-A02562020	2020-04-27	EPI_ISL_792336
1248	hCoV-19ArgentinaPAIS-A02572020	2020-04-27	EPI_ISL_792337
1250	hCoV-19ArgentinaPAIS-A02582020	2020-04-27	EPI_ISL_792338
1252	hCoV-19ArgentinaPAIS-A02592020	2020-04-28	EPI_ISL_792339
1254	hCoV-19ArgentinaPAIS-A02602020	2020-04-28	EPI_ISL_792340
1256	hCoV-19ArgentinaPAIS-A02622020	2020-05-01	EPI_ISL_792341
1258	hCoV-19ArgentinaPAIS-A02632020	2020-05-02	EPI_ISL_792342
1260	hCoV-19ArgentinaPAIS-A02642020	2020-04-16	EPI_ISL_792343
1262	hCoV-19ArgentinaPAIS-A02652020	2020-05-06	EPI_ISL_792344
1264	hCoV-19ArgentinaPAIS-A02662020	2020-04-17	EPI_ISL_792345
1266	hCoV-19ArgentinaPAIS-A02732020	2020-05-26	EPI_ISL_792351
1268	hCoV-19ArgentinaPAIS-A02742020	2020-05-28	EPI_ISL_792352
1270	hCoV-19ArgentinaPAIS-A02762020	2020-05-29	EPI_ISL_792353
1272	hCoV-19ArgentinaPAIS-A02782020	2020-06-07	EPI_ISL_792354
1274	hCoV-19ArgentinaPAIS-A02802020	2020-06-12	EPI_ISL_792355
1276	hCoV-19ArgentinaPAIS-A02812020	2020-06-10	EPI_ISL_792356
1278	hCoV-19ArgentinaPAIS-A02822020	2020-06-02	EPI_ISL_792357
1280	hCoV-19ArgentinaPAIS-A02842020	2020-05-22	EPI_ISL_792359
1282	hCoV-19ArgentinaPAIS-A02862020	2020-05-26	EPI_ISL_792360
1284	hCoV-19ArgentinaPAIS-A02872020	2020-05-27	EPI_ISL_792361
1286	hCoV-19ArgentinaPAIS-A02882020	2020-05-29	EPI_ISL_792362
1288	hCoV-19ArgentinaPAIS-A02892020	2020-05-29	EPI_ISL_792363
1290	hCoV-19ArgentinaPAIS-A02912020	2020-04-09	EPI_ISL_792365
1292	hCoV-19ArgentinaPAIS-A02922020	2020-04-12	EPI_ISL_792366
1294	hCoV-19ArgentinaPAIS-A02932020	2020-04-27	EPI_ISL_792367
1296	hCoV-19ArgentinaPAIS-A02952020	2020-05-02	EPI_ISL_792369
1298	hCoV-19ArgentinaPAIS-A02962020	2020-05-19	EPI_ISL_792370
1300	hCoV-19ArgentinaPAIS-A02972020	2020-05-29	EPI_ISL_792371
1302	hCoV-19ArgentinaPAIS-A02982020	2020-05-29	EPI_ISL_792372
1304	hCoV-19ArgentinaPAIS-A03002020	2020-06-02	EPI_ISL_792373
1306	hCoV-19ArgentinaPAIS-A03022020	2020-05-22	EPI_ISL_792374
1308	hCoV-19ArgentinaPAIS-A03042020	2020-05-15	EPI_ISL_792375
1310	hCoV-19ArgentinaPAIS-A03052020	2020-05-25	EPI_ISL_792376
1312	hCoV-19ArgentinaPAIS-A03062020	2020-05-25	EPI_ISL_792377
1314	hCoV-19ArgentinaPAIS-A03072020	2020-05-25	EPI_ISL_792378
1316	hCoV-19ArgentinaPAIS-A03082020	2020-05-17	EPI_ISL_792379
1318	hCoV-19ArgentinaPAIS-A03092020	2020-05-18	EPI_ISL_792380
1320	hCoV-19ArgentinaPAIS-A03102020	2020-05-18	EPI_ISL_792381
1322	hCoV-19ArgentinaPAIS-A03112020	2020-05-19	EPI_ISL_792382
1324	hCoV-19ArgentinaPAIS-A03132020	2020-05-25	EPI_ISL_792383
1326	hCoV-19ArgentinaPAIS-A03142020	2020-05-25	EPI_ISL_792384
1328	hCoV-19ArgentinaPAIS-A03152020	2020-05-25	EPI_ISL_792385
1330	hCoV-19ArgentinaPAIS-A03162020	2020-04-27	EPI_ISL_792386
1332	hCoV-19ArgentinaPAIS-A03182020	2020-05-19	EPI_ISL_792388
1334	hCoV-19ArgentinaPAIS-A03202020	2020-04-27	EPI_ISL_792390
1336	hCoV-19ArgentinaPAIS-A03222020	2020-05-05	EPI_ISL_792392
1338	hCoV-19ArgentinaPAIS-A03232020	2020-05-07	EPI_ISL_792393
1340	hCoV-19ArgentinaPAIS-A03252020	2020-05-15	EPI_ISL_792395
1342	hCoV-19ArgentinaPAIS-A03262020	2020-05-19	EPI_ISL_792396
1344	hCoV-19ArgentinaPAIS-A03302020	2020-07-27	EPI_ISL_1396127
1345	hCoV-19ArgentinaPAIS-A03342020	2020-09-15	EPI_ISL_1396131
1346	hCoV-19ArgentinaPAIS-A03352020	2020-09-15	EPI_ISL_1396140
1347	hCoV-19ArgentinaPAIS-A03362020	2020-09-15	EPI_ISL_1396141
1348	hCoV-19ArgentinaPAIS-A03422020	2020-10-12	EPI_ISL_1396147
1349	hCoV-19ArgentinaPAIS-A03452020	2020-09-28	EPI_ISL_1396149
1350	hCoV-19ArgentinaPAIS-A03462020	2020-07-17	EPI_ISL_1396150
1351	hCoV-19ArgentinaPAIS-A03472020	2020-07-19	EPI_ISL_1396151
1352	hCoV-19ArgentinaPAIS-A03482020	2020-07-24	EPI_ISL_1396152
1353	hCoV-19ArgentinaPAIS-A03492020	2020-07-27	EPI_ISL_1396153
1354	hCoV-19ArgentinaPAIS-A03502020	2020-07-28	EPI_ISL_1396154
1355	hCoV-19ArgentinaPAIS-A03512020	2020-07-30	EPI_ISL_1396155
1356	hCoV-19ArgentinaPAIS-A03522020	2020-07-31	EPI_ISL_1396156
1357	hCoV-19ArgentinaPAIS-A03532020	2020-07-31	EPI_ISL_1396157
1358	hCoV-19ArgentinaPAIS-A03602020	2020-08-04	EPI_ISL_1396164
1359	hCoV-19ArgentinaPAIS-A03612020	2020-08-04	EPI_ISL_1396165
1360	hCoV-19ArgentinaPAIS-A03622020	2020-08-05	EPI_ISL_1396166
1361	hCoV-19ArgentinaPAIS-A03632020	2020-08-10	EPI_ISL_1396167
1362	hCoV-19ArgentinaPAIS-A03642020	2020-08-10	EPI_ISL_1396168
1363	hCoV-19ArgentinaPAIS-A03652020	2020-08-10	EPI_ISL_1396169
1364	hCoV-19ArgentinaPAIS-A03662020	2020-08-10	EPI_ISL_1396170
1365	hCoV-19ArgentinaPAIS-A03672020	2020-08-11	EPI_ISL_1396171
1366	hCoV-19ArgentinaPAIS-A03682020	2020-08-12	EPI_ISL_1396172
1367	hCoV-19ArgentinaPAIS-A03692020	2020-08-12	EPI_ISL_1396173
1368	hCoV-19ArgentinaPAIS-A03702020	2020-08-13	EPI_ISL_1396174
1369	hCoV-19ArgentinaPAIS-A03732020	2020-08-18	EPI_ISL_1396177
1370	hCoV-19ArgentinaPAIS-A03742020	2020-08-27	EPI_ISL_1396178
1371	hCoV-19ArgentinaPAIS-A03752020	2020-08-27	EPI_ISL_1396179
1373	hCoV-19ArgentinaPAIS-A03862020	2020-11-02	EPI_ISL_1396190
1375	hCoV-19ArgentinaPAIS-A03872020	2020-11-03	EPI_ISL_1396191
1377	hCoV-19ArgentinaPAIS-A03882020	2020-11-03	EPI_ISL_1396192
1379	hCoV-19ArgentinaPAIS-A03892020	2020-11-04	EPI_ISL_1396193
1381	hCoV-19ArgentinaPAIS-A03902020	2020-11-06	EPI_ISL_1396194
1383	hCoV-19ArgentinaPAIS-A03912020	2020-11-12	EPI_ISL_1396195
1385	hCoV-19ArgentinaPAIS-A03922020	2020-11-17	EPI_ISL_1396196
1387	hCoV-19ArgentinaPAIS-A03932020	2020-11-19	EPI_ISL_1396197
1389	hCoV-19ArgentinaPAIS-A03942020	2020-11-20	EPI_ISL_1396198
1391	hCoV-19ArgentinaPAIS-A03952020	2020-11-20	EPI_ISL_1396199
1393	hCoV-19ArgentinaPAIS-A03962020	2020-11-22	EPI_ISL_1396200
1395	hCoV-19ArgentinaPAIS-A03972020	2020-11-22	EPI_ISL_1396201
1397	hCoV-19ArgentinaPAIS-A03982020	2020-11-24	EPI_ISL_1396202
1399	hCoV-19ArgentinaPAIS-A03992020	2020-11-24	EPI_ISL_1396203
1400	hCoV-19ArgentinaPAIS-A04002020	2020-12-02	EPI_ISL_1396204
1401	hCoV-19ArgentinaPAIS-A04012020	2020-12-02	EPI_ISL_1396205
1402	hCoV-19ArgentinaPAIS-A04022020	2020-12-11	EPI_ISL_1396206
1403	hCoV-19ArgentinaPAIS-A04042020	2020-12-17	EPI_ISL_1396208
1404	hCoV-19ArgentinaPAIS-A04052020	2020-12-17	EPI_ISL_1396209
1405	hCoV-19ArgentinaPAIS-A04062020	2020-12-17	EPI_ISL_1396210
1406	hCoV-19ArgentinaPAIS-A04132020	2020-12-23	EPI_ISL_1396217
1407	hCoV-19ArgentinaPAIS-A04232020	2020-04-16	EPI_ISL_1396226
1408	hCoV-19ArgentinaPAIS-A04282020	2020-06-02	EPI_ISL_1396227
1409	hCoV-19ArgentinaPAIS-A04292020	2020-06-05	EPI_ISL_1396228
1410	hCoV-19ArgentinaPAIS-A04302020	2020-06-08	EPI_ISL_1396229
1411	hCoV-19ArgentinaPAIS-A04312020	2020-06-08	EPI_ISL_1396230
1412	hCoV-19ArgentinaPAIS-A04322020	2020-06-14	EPI_ISL_1396231
1413	hCoV-19ArgentinaPAIS-A04352020	2020-06-24	EPI_ISL_1396234
1415	hCoV-19ArgentinaPAIS-A04362020	2020-07-05	EPI_ISL_1396235
1417	hCoV-19ArgentinaPAIS-A04372020	2020-07-10	EPI_ISL_1396236
1419	hCoV-19ArgentinaPAIS-A04382020	2020-07-11	EPI_ISL_1396237
1421	hCoV-19ArgentinaPAIS-A04392020	2020-07-12	EPI_ISL_1396238
1423	hCoV-19ArgentinaPAIS-A04402020	2020-07-12	EPI_ISL_1396239
1425	hCoV-19ArgentinaPAIS-A04412020	2020-07-13	EPI_ISL_1396240
1426	hCoV-19ArgentinaPAIS-A04442020	2020-07-16	EPI_ISL_1396243
1427	hCoV-19ArgentinaPAIS-A04452020	2020-07-16	EPI_ISL_1396244
1428	hCoV-19ArgentinaPAIS-A04472020	2020-12-29	EPI_ISL_1395777
1429	hCoV-19ArgentinaPAIS-A04482021	2021-01-13	EPI_ISL_1395778
1430	hCoV-19ArgentinaPAIS-A04492021	2021-01-20	EPI_ISL_1395779
1431	hCoV-19ArgentinaPAIS-A04522021	2021-02-05	EPI_ISL_1395782
1432	hCoV-19ArgentinaPAIS-A04532021	2021-02-12	EPI_ISL_1395783
1433	hCoV-19ArgentinaPAIS-A04552021	2021-02-17	EPI_ISL_1395785
1434	hCoV-19ArgentinaPAIS-A04582021	2021-02-19	EPI_ISL_1395788
1437	hCoV-19ArgentinaPAIS-B00012020	2020-05-28	EPI_ISL_792397
1439	hCoV-19ArgentinaPAIS-B00032020	2020-05-30	EPI_ISL_792399
1441	hCoV-19ArgentinaPAIS-B00042020	2020-06-03	EPI_ISL_792400
1443	hCoV-19ArgentinaPAIS-B00052020	2020-06-05	EPI_ISL_792401
1445	hCoV-19ArgentinaPAIS-B00062020	2020-06-05	EPI_ISL_1396246
1446	hCoV-19ArgentinaPAIS-B00072020	2020-06-09	EPI_ISL_1396247
1447	hCoV-19ArgentinaPAIS-B00082020	2020-06-09	EPI_ISL_1396248
1448	hCoV-19ArgentinaPAIS-B00092020	2020-06-13	EPI_ISL_1396249
1449	hCoV-19ArgentinaPAIS-B00102020	2020-06-14	EPI_ISL_1396250
1450	hCoV-19ArgentinaPAIS-B00112020	2020-06-14	EPI_ISL_1396251
1451	hCoV-19ArgentinaPAIS-B00122020	2020-06-14	EPI_ISL_1396252
1452	hCoV-19ArgentinaPAIS-B00162020	2020-06-18	EPI_ISL_1396256
1453	hCoV-19ArgentinaPAIS-B00172020	2020-06-19	EPI_ISL_1396257
1454	hCoV-19ArgentinaPAIS-B00182020	2020-06-22	EPI_ISL_1396258
1456	hCoV-19ArgentinaPAIS-B00192020	2020-07-01	EPI_ISL_1396259
1458	hCoV-19ArgentinaPAIS-B00202020	2020-07-02	EPI_ISL_1396260
1460	hCoV-19ArgentinaPAIS-B00212020	2020-07-03	EPI_ISL_1396261
1462	hCoV-19ArgentinaPAIS-B00222020	2020-07-05	EPI_ISL_1396262
1464	hCoV-19ArgentinaPAIS-B00232020	2020-07-08	EPI_ISL_1396263
1466	hCoV-19ArgentinaPAIS-B00242020	2020-07-08	EPI_ISL_1396264
1468	hCoV-19ArgentinaPAIS-B00252020	2020-07-08	EPI_ISL_1396265
1470	hCoV-19ArgentinaPAIS-B00262020	2020-07-09	EPI_ISL_1396266
1472	hCoV-19ArgentinaPAIS-B00272020	2020-07-09	EPI_ISL_1396267
1474	hCoV-19ArgentinaPAIS-B00282020	2020-07-09	EPI_ISL_1396268
1476	hCoV-19ArgentinaPAIS-B00292020	2020-07-11	EPI_ISL_1396269
1478	hCoV-19ArgentinaPAIS-B00302020	2020-07-11	EPI_ISL_1396270
1480	hCoV-19ArgentinaPAIS-B00312020	2020-07-11	EPI_ISL_1396271
1482	hCoV-19ArgentinaPAIS-B00322020	2020-07-12	EPI_ISL_1396272
1483	hCoV-19ArgentinaPAIS-B00352020	2020-07-17	EPI_ISL_1396275
1484	hCoV-19ArgentinaPAIS-B00362020	2020-07-17	EPI_ISL_1396276
1485	hCoV-19ArgentinaPAIS-B00372020	2020-07-18	EPI_ISL_1396277
1486	hCoV-19ArgentinaPAIS-B00382020	2020-07-18	EPI_ISL_1396278
1487	hCoV-19ArgentinaPAIS-B00392020	2020-07-18	EPI_ISL_1396279
1488	hCoV-19ArgentinaPAIS-B00402020	2020-07-18	EPI_ISL_1396280
1489	hCoV-19ArgentinaPAIS-B00412020	2020-07-18	EPI_ISL_1396281
1490	hCoV-19ArgentinaPAIS-B00422020	2020-07-18	EPI_ISL_1396282
1491	hCoV-19ArgentinaPAIS-B00432020	2020-07-26	EPI_ISL_1396283
1492	hCoV-19ArgentinaPAIS-B00442020	2020-07-29	EPI_ISL_1396284
1493	hCoV-19ArgentinaPAIS-B00452020	2020-07-29	EPI_ISL_1396285
1494	hCoV-19ArgentinaPAIS-B00462020	2020-07-29	EPI_ISL_1396286
1495	hCoV-19ArgentinaPAIS-B00482020	2020-07-30	EPI_ISL_1396288
1496	hCoV-19ArgentinaPAIS-B00492020	2020-07-30	EPI_ISL_1396289
1497	hCoV-19ArgentinaPAIS-B00502020	2020-07-31	EPI_ISL_1396290
1498	hCoV-19ArgentinaPAIS-B00512020	2020-07-31	EPI_ISL_1396291
1499	hCoV-19ArgentinaPAIS-B00542020	2020-08-03	EPI_ISL_1396294
1500	hCoV-19ArgentinaPAIS-B00552020	2020-08-04	EPI_ISL_1396295
1501	hCoV-19ArgentinaPAIS-B00562020	2020-08-05	EPI_ISL_1396296
1502	hCoV-19ArgentinaPAIS-B00572020	2020-08-05	EPI_ISL_1396297
1503	hCoV-19ArgentinaPAIS-B00592020	2020-08-06	EPI_ISL_1396299
1504	hCoV-19ArgentinaPAIS-B00602020	2020-08-06	EPI_ISL_1396300
1505	hCoV-19ArgentinaPAIS-B00612020	2020-08-07	EPI_ISL_1396301
1506	hCoV-19ArgentinaPAIS-B00622020	2020-08-10	EPI_ISL_1396302
1507	hCoV-19ArgentinaPAIS-B00642020	2020-08-11	EPI_ISL_1396304
1508	hCoV-19ArgentinaPAIS-B00652020	2020-08-11	EPI_ISL_1396305
1509	hCoV-19ArgentinaPAIS-B00662020	2020-08-11	EPI_ISL_1396306
1510	hCoV-19ArgentinaPAIS-B00672020	2020-08-11	EPI_ISL_1396307
1511	hCoV-19ArgentinaPAIS-B00692020	2020-08-13	EPI_ISL_1396308
1512	hCoV-19ArgentinaPAIS-B00742020	2020-08-18	EPI_ISL_1396313
1513	hCoV-19ArgentinaPAIS-B00752020	2020-08-18	EPI_ISL_1396314
1514	hCoV-19ArgentinaPAIS-B00762020	2020-08-18	EPI_ISL_1396315
1515	hCoV-19ArgentinaPAIS-B00772020	2020-08-18	EPI_ISL_1396316
1516	hCoV-19ArgentinaPAIS-B00782020	2020-08-18	EPI_ISL_1396317
1517	hCoV-19ArgentinaPAIS-B00792020	2020-08-18	EPI_ISL_1396318
1518	hCoV-19ArgentinaPAIS-B00802020	2020-08-25	EPI_ISL_1396319
1519	hCoV-19ArgentinaPAIS-B00812020	2020-08-25	EPI_ISL_1396320
1520	hCoV-19ArgentinaPAIS-B00822020	2020-08-25	EPI_ISL_1396321
1521	hCoV-19ArgentinaPAIS-B00832020	2020-08-25	EPI_ISL_1396322
1522	hCoV-19ArgentinaPAIS-B00842020	2020-08-25	EPI_ISL_1396323
1523	hCoV-19ArgentinaPAIS-B00852020	2020-08-27	EPI_ISL_1396324
1524	hCoV-19ArgentinaPAIS-B00862020	2020-08-27	EPI_ISL_1396325
1525	hCoV-19ArgentinaPAIS-C00122020	2020-05-26	EPI_ISL_792413
1527	hCoV-19ArgentinaPAIS-C00142020	2020-05-27	EPI_ISL_792415
1529	hCoV-19ArgentinaPAIS-C00172020	2020-05-31	EPI_ISL_792418
1531	hCoV-19ArgentinaPAIS-C00202020	2020-06-01	EPI_ISL_792421
1533	hCoV-19ArgentinaPAIS-C00242020	2020-05-01	EPI_ISL_792425
1535	hCoV-19ArgentinaPAIS-C00252020	2020-05-05	EPI_ISL_792426
1537	hCoV-19ArgentinaPAIS-C00262020	2020-05-07	EPI_ISL_792427
1539	hCoV-19ArgentinaPAIS-C00302020	2020-05-18	EPI_ISL_792431
1541	hCoV-19ArgentinaPAIS-C00342020	2020-05-21	EPI_ISL_792435
1543	hCoV-19ArgentinaPAIS-C00352020	2020-05-22	EPI_ISL_792436
1545	hCoV-19ArgentinaPAIS-C00362020	2020-05-22	EPI_ISL_792437
1547	hCoV-19ArgentinaPAIS-C00382020	2020-05-25	EPI_ISL_792439
1549	hCoV-19ArgentinaPAIS-C00392020	2020-05-27	EPI_ISL_792440
1551	hCoV-19ArgentinaPAIS-C00412020	2020-06-22	EPI_ISL_792442
1553	hCoV-19ArgentinaPAIS-D00022020	2020-04-27	EPI_ISL_792444
1555	hCoV-19ArgentinaPAIS-D00082020	2020-05-02	EPI_ISL_792450
1557	hCoV-19ArgentinaPAIS-D00122020	2020-03-29	EPI_ISL_792454
1559	hCoV-19ArgentinaPAIS-D00132020	2020-04-01	EPI_ISL_792455
1561	hCoV-19ArgentinaPAIS-D00192020	2020-04-15	EPI_ISL_792461
1563	hCoV-19ArgentinaPAIS-D00212020	2020-03-23	EPI_ISL_792463
1565	hCoV-19ArgentinaPAIS-D00232020	2020-04-17	EPI_ISL_792465
1567	hCoV-19ArgentinaPAIS-D00272020	2020-04-01	EPI_ISL_792469
1569	hCoV-19ArgentinaPAIS-D00292020	2020-03-30	EPI_ISL_792471
1571	hCoV-19ArgentinaPAIS-D00312020	2020-04-01	EPI_ISL_792473
1573	hCoV-19ArgentinaPAIS-D00362020	2020-03-23	EPI_ISL_792478
1575	hCoV-19ArgentinaPAIS-D00412020	2020-04-03	EPI_ISL_792483
1577	hCoV-19ArgentinaPAIS-D00422020	2020-03-30	EPI_ISL_792484
1579	hCoV-19ArgentinaPAIS-D00472020	2020-04-05	EPI_ISL_792489
1581	hCoV-19ArgentinaPAIS-D00502020	2020-04-06	EPI_ISL_792492
1583	hCoV-19ArgentinaPAIS-D00522020	2020-04-10	EPI_ISL_792494
1585	hCoV-19ArgentinaPAIS-D00552020	2020-04-15	EPI_ISL_792497
1588	hCoV-19ArgentinaPAIS-D00632020	2020-07-03	EPI_ISL_1396333
1590	hCoV-19ArgentinaPAIS-D00642020	2020-07-11	EPI_ISL_1396334
1591	hCoV-19ArgentinaPAIS-D00662020	2020-07-17	EPI_ISL_1396336
1592	hCoV-19ArgentinaPAIS-D00752020	2020-09-14	EPI_ISL_1396344
1593	hCoV-19ArgentinaPAIS-D00762020	2020-09-16	EPI_ISL_1396345
1594	hCoV-19ArgentinaPAIS-D00782020	2020-09-03	EPI_ISL_1396347
1595	hCoV-19ArgentinaPAIS-D00812020	2020-10-11	EPI_ISL_1396350
1596	hCoV-19ArgentinaPAIS-D00822020	2020-10-16	EPI_ISL_1396351
1597	hCoV-19ArgentinaPAIS-D00832020	2020-10-16	EPI_ISL_1396352
1598	hCoV-19ArgentinaPAIS-D00842020	2020-10-17	EPI_ISL_1396353
1599	hCoV-19ArgentinaPAIS-D00852020	2020-10-31	EPI_ISL_1396354
1601	hCoV-19ArgentinaPAIS-D00862020	2020-11-02	EPI_ISL_1396355
1602	hCoV-19ArgentinaPAIS-D00892021	2021-02-13	EPI_ISL_1396358
1603	hCoV-19ArgentinaPAIS-D00902021	2021-02-13	EPI_ISL_1396359
1604	hCoV-19ArgentinaPAIS-D00912021	2021-01-29	EPI_ISL_1396360
1605	hCoV-19ArgentinaPAIS-D00922021	2021-01-31	EPI_ISL_1396361
1606	hCoV-19ArgentinaPAIS-D00952020	2020-10-24	EPI_ISL_1396364
1607	hCoV-19ArgentinaPAIS-D00962020	2020-10-28	EPI_ISL_1396365
1608	hCoV-19ArgentinaPAIS-D00992020	2020-10-29	EPI_ISL_1396368
1609	hCoV-19ArgentinaPAIS-D01012020	2020-10-28	EPI_ISL_1396370
1610	hCoV-19ArgentinaPAIS-D01022020	2020-10-30	EPI_ISL_1396371
1611	hCoV-19ArgentinaPAIS-D01042020	2020-10-25	EPI_ISL_1396373
1612	hCoV-19ArgentinaPAIS-D01052020	2020-06-29	EPI_ISL_1396374
1614	hCoV-19ArgentinaPAIS-D01062020	2020-07-11	EPI_ISL_1396375
1616	hCoV-19ArgentinaPAIS-D01072020	2020-07-06	EPI_ISL_1396376
1618	hCoV-19ArgentinaPAIS-D01082020	2020-07-09	EPI_ISL_1396377
1619	hCoV-19ArgentinaPAIS-D01092020	2020-07-16	EPI_ISL_1396378
1621	hCoV-19ArgentinaPAIS-D01102020	2020-07-13	EPI_ISL_1396379
1623	hCoV-19ArgentinaPAIS-D01112020	2020-07-13	EPI_ISL_1396380
1625	hCoV-19ArgentinaPAIS-D01122020	2020-07-10	EPI_ISL_1396381
1626	hCoV-19ArgentinaPAIS-D01132020	2020-07-16	EPI_ISL_1396382
1627	hCoV-19ArgentinaPAIS-D01142020	2020-10-22	EPI_ISL_1396383
1628	hCoV-19ArgentinaPAIS-D01152020	2020-10-22	EPI_ISL_1396384
1629	hCoV-19ArgentinaPAIS-D01182020	2020-10-22	EPI_ISL_1396386
1630	hCoV-19ArgentinaPAIS-D01212020	2020-10-22	EPI_ISL_1396389
1631	hCoV-19ArgentinaPAIS-D01222020	2020-10-22	EPI_ISL_1396390
1632	hCoV-19ArgentinaPAIS-E00012020	2020-04-06	EPI_ISL_792500
1634	hCoV-19ArgentinaPAIS-E00022020	2020-04-10	EPI_ISL_792501
1636	hCoV-19ArgentinaPAIS-E00032020	2020-04-11	EPI_ISL_792502
1638	hCoV-19ArgentinaPAIS-E00052020	2020-04-16	EPI_ISL_792504
1640	hCoV-19ArgentinaPAIS-E00172020	2020-07-30	EPI_ISL_1395850
1642	hCoV-19ArgentinaPAIS-E00202020	2020-07-04	EPI_ISL_1395871
1643	hCoV-19ArgentinaPAIS-E00232020	2020-06-10	EPI_ISL_792515
1645	hCoV-19ArgentinaPAIS-E00262020	2020-06-26	EPI_ISL_792517
1647	hCoV-19ArgentinaPAIS-E00272020	2020-06-27	EPI_ISL_792518
1650	hCoV-19ArgentinaPAIS-E00282020	2020-07-01	EPI_ISL_1395842
1651	hCoV-19ArgentinaPAIS-E00292020	2020-06-27	EPI_ISL_792519
1653	hCoV-19ArgentinaPAIS-E00302020	2020-07-21	EPI_ISL_1395851
1654	hCoV-19ArgentinaPAIS-E00312020	2020-07-30	EPI_ISL_1395852
1655	hCoV-19ArgentinaPAIS-E00322020	2020-06-03	EPI_ISL_792520
1657	hCoV-19ArgentinaPAIS-E00332020	2020-06-04	EPI_ISL_792521
1659	hCoV-19ArgentinaPAIS-E00342020	2020-08-07	EPI_ISL_1395872
1660	hCoV-19ArgentinaPAIS-E00352020	2020-08-08	EPI_ISL_1395873
1661	hCoV-19ArgentinaPAIS-E00362020	2020-08-11	EPI_ISL_1395920
1662	hCoV-19ArgentinaPAIS-E00372020	2020-08-11	EPI_ISL_1395855
1663	hCoV-19ArgentinaPAIS-E00392020	2020-08-11	EPI_ISL_1395874
1664	hCoV-19ArgentinaPAIS-E00422020	2020-08-12	EPI_ISL_1395857
1665	hCoV-19ArgentinaPAIS-E00432020	2020-08-13	EPI_ISL_1395921
1666	hCoV-19ArgentinaPAIS-E00442020	2020-08-13	EPI_ISL_1395845
1667	hCoV-19ArgentinaPAIS-E00452020	2020-08-19	EPI_ISL_1395877
1668	hCoV-19ArgentinaPAIS-E00462020	2020-08-19	EPI_ISL_1395922
1669	hCoV-19ArgentinaPAIS-E00472020	2020-08-21	EPI_ISL_1395859
1670	hCoV-19ArgentinaPAIS-E00482020	2020-08-13	EPI_ISL_1395878
1671	hCoV-19ArgentinaPAIS-E00522020	2020-08-21	EPI_ISL_1395860
1672	hCoV-19ArgentinaPAIS-E00542020	2020-08-21	EPI_ISL_1395870
1673	hCoV-19ArgentinaPAIS-E00562020	2020-08-21	EPI_ISL_1395854
1674	hCoV-19ArgentinaPAIS-E00572020	2020-08-21	EPI_ISL_1395923
1675	hCoV-19ArgentinaPAIS-E00582020	2020-08-21	EPI_ISL_1395924
1676	hCoV-19ArgentinaPAIS-E00592020	2020-08-21	EPI_ISL_1395846
1677	hCoV-19ArgentinaPAIS-E00602020	2020-08-23	EPI_ISL_1395930
1678	hCoV-19ArgentinaPAIS-E00612020	2020-08-23	EPI_ISL_1395880
1679	hCoV-19ArgentinaPAIS-E00622020	2020-08-24	EPI_ISL_1395849
1680	hCoV-19ArgentinaPAIS-E00632020	2020-08-24	EPI_ISL_1395843
1681	hCoV-19ArgentinaPAIS-E00642020	2020-08-24	EPI_ISL_1395861
1682	hCoV-19ArgentinaPAIS-E00652020	2020-08-25	EPI_ISL_1395881
1683	hCoV-19ArgentinaPAIS-E00662020	2020-08-24	EPI_ISL_1395869
1684	hCoV-19ArgentinaPAIS-E00672020	2020-08-25	EPI_ISL_1395925
1685	hCoV-19ArgentinaPAIS-E00732020	2020-12-15	EPI_ISL_1395887
1686	hCoV-19ArgentinaPAIS-E00742020	2020-12-15	EPI_ISL_1395888
1687	hCoV-19ArgentinaPAIS-E00752020	2020-12-16	EPI_ISL_1395889
1688	hCoV-19ArgentinaPAIS-E00762020	2020-12-17	EPI_ISL_1395890
1689	hCoV-19ArgentinaPAIS-E00772020	2020-12-17	EPI_ISL_1395891
1690	hCoV-19ArgentinaPAIS-E00822020	2020-12-11	EPI_ISL_1395896
1691	hCoV-19ArgentinaPAIS-E01012020	2020-12-16	EPI_ISL_792523
1693	hCoV-19ArgentinaPAIS-E01022020	2020-12-17	EPI_ISL_792524
1695	hCoV-19ArgentinaPAIS-E01052020	2020-06-18	EPI_ISL_1395834
1697	hCoV-19ArgentinaPAIS-E01062020	2020-07-03	EPI_ISL_1395835
1698	hCoV-19ArgentinaPAIS-E01072020	2020-07-23	EPI_ISL_1395817
1699	hCoV-19ArgentinaPAIS-E01082020	2020-07-15	EPI_ISL_1395824
1701	hCoV-19ArgentinaPAIS-E01092020	2020-07-03	EPI_ISL_1395836
1702	hCoV-19ArgentinaPAIS-E01102020	2020-08-04	EPI_ISL_1395816
1703	hCoV-19ArgentinaPAIS-E01112020	2020-08-11	EPI_ISL_1395821
1704	hCoV-19ArgentinaPAIS-E01132020	2020-03-17	EPI_ISL_1395825
1705	hCoV-19ArgentinaPAIS-E01142020	2020-03-10	EPI_ISL_1395826
1706	hCoV-19ArgentinaPAIS-E01162020	2020-08-25	EPI_ISL_1395910
1707	hCoV-19ArgentinaPAIS-E01172020	2020-08-26	EPI_ISL_1395847
1708	hCoV-19ArgentinaPAIS-E01182020	2020-08-27	EPI_ISL_1395926
1709	hCoV-19ArgentinaPAIS-E01192020	2020-08-27	EPI_ISL_1395911
1710	hCoV-19ArgentinaPAIS-E01212020	2020-09-01	EPI_ISL_1395912
1711	hCoV-19ArgentinaPAIS-E01282020	2020-06-13	EPI_ISL_1395949
1712	hCoV-19ArgentinaPAIS-E01292020	2020-06-17	EPI_ISL_1395950
1713	hCoV-19ArgentinaPAIS-E01302020	2020-06-19	EPI_ISL_1395951
1714	hCoV-19ArgentinaPAIS-E01312020	2020-06-24	EPI_ISL_1395946
1715	hCoV-19ArgentinaPAIS-E01322020	2020-06-25	EPI_ISL_1395940
1716	hCoV-19ArgentinaPAIS-E01342020	2020-07-27	EPI_ISL_1395941
1717	hCoV-19ArgentinaPAIS-E01362020	2020-07-29	EPI_ISL_1395943
1718	hCoV-19ArgentinaPAIS-E01372020	2020-08-05	EPI_ISL_1395945
1719	hCoV-19ArgentinaPAIS-E01382020	2020-08-17	EPI_ISL_1395958
1720	hCoV-19ArgentinaPAIS-E01442020	2020-08-07	EPI_ISL_1395822
1721	hCoV-19ArgentinaPAIS-E01472020	2020-10-02	EPI_ISL_1395827
1722	hCoV-19ArgentinaPAIS-E01492020	2020-07-15	EPI_ISL_1395933
1723	hCoV-19ArgentinaPAIS-E01502020	2020-06-18	EPI_ISL_1395934
1725	hCoV-19ArgentinaPAIS-E01512020	2020-07-07	EPI_ISL_1395935
1727	hCoV-19ArgentinaPAIS-E01522020	2020-11-16	EPI_ISL_1395820
1729	hCoV-19ArgentinaPAIS-E01532020	2020-11-22	EPI_ISL_1395838
1731	hCoV-19ArgentinaPAIS-E01562020	2020-11-26	EPI_ISL_1395809
1733	hCoV-19ArgentinaPAIS-E01612020	2020-11-06	EPI_ISL_1395814
1735	hCoV-19ArgentinaPAIS-E01622020	2020-11-28	EPI_ISL_1395815
1736	hCoV-19ArgentinaPAIS-E01632020	2020-12-16	EPI_ISL_1395839
1737	hCoV-19ArgentinaPAIS-E01662021	2021-01-21	EPI_ISL_1395831
1738	hCoV-19ArgentinaPAIS-E01682020	2020-10-14	EPI_ISL_1395937
1739	hCoV-19ArgentinaPAIS-E01692020	2020-10-23	EPI_ISL_1395938
1741	hCoV-19ArgentinaPAIS-E01702020	2020-11-09	EPI_ISL_1395948
1742	hCoV-19ArgentinaPAIS-E01712020	2020-12-03	EPI_ISL_1395957
1743	hCoV-19ArgentinaPAIS-E01742021	2021-01-26	EPI_ISL_1395939
1745	hCoV-19ArgentinaPAIS-E01752020	2020-11-11	EPI_ISL_1395956
1746	hCoV-19ArgentinaPAIS-E01762020	2020-09-11	EPI_ISL_1395928
1747	hCoV-19ArgentinaPAIS-E01782020	2020-09-17	EPI_ISL_1395866
1748	hCoV-19ArgentinaPAIS-E01792020	2020-09-26	EPI_ISL_1395915
1749	hCoV-19ArgentinaPAIS-E01812020	2020-10-13	EPI_ISL_1395916
1750	hCoV-19ArgentinaPAIS-E01822020	2020-10-20	EPI_ISL_1395917
1752	hCoV-19ArgentinaPAIS-E01832020	2020-11-12	EPI_ISL_1395848
1754	hCoV-19ArgentinaPAIS-E01852020	2020-11-16	EPI_ISL_1395868
1756	hCoV-19ArgentinaPAIS-E01862020	2020-11-16	EPI_ISL_1395918
1758	hCoV-19ArgentinaPAIS-E01872020	2020-11-17	EPI_ISL_1395919
1760	hCoV-19ArgentinaPAIS-F00052020	2020-05-31	EPI_ISL_964891
1761	hCoV-19ArgentinaPAIS-F00332020	2020-07-28	EPI_ISL_981031
1763	hCoV-19ArgentinaPAIS-F00442020	2020-08-17	EPI_ISL_981042
1765	hCoV-19ArgentinaPAIS-F00452020	2020-07-18	EPI_ISL_981043
1767	hCoV-19ArgentinaPAIS-F00462020	2020-07-21	EPI_ISL_981044
1769	hCoV-19ArgentinaPAIS-F00472020	2020-08-03	EPI_ISL_981045
1771	hCoV-19ArgentinaPAIS-F00482020	2020-06-19	EPI_ISL_981046
1773	hCoV-19ArgentinaPAIS-F00492020	2020-08-07	EPI_ISL_981047
1775	hCoV-19ArgentinaPAIS-G00012020	2020-04-15	EPI_ISL_499083
1777	hCoV-19ArgentinaPAIS-G00022020	2020-03-22	EPI_ISL_792526
1779	hCoV-19ArgentinaPAIS-G00032020	2020-03-23	EPI_ISL_792527
1781	hCoV-19ArgentinaPAIS-G00052020	2020-04-05	EPI_ISL_792529
1783	hCoV-19ArgentinaPAIS-G00062020	2020-04-09	EPI_ISL_792530
1785	hCoV-19ArgentinaPAIS-G00072020	2020-03-23	EPI_ISL_792531
1787	hCoV-19ArgentinaPAIS-G00082020	2020-03-29	EPI_ISL_792532
1789	hCoV-19ArgentinaPAIS-G00092020	2020-04-01	EPI_ISL_792533
1791	hCoV-19ArgentinaPAIS-G00112020	2020-03-30	EPI_ISL_792535
1793	hCoV-19ArgentinaPAIS-G00172020	2020-04-10	EPI_ISL_792541
1795	hCoV-19ArgentinaPAIS-G00182020	2020-04-10	EPI_ISL_792542
1797	hCoV-19ArgentinaPAIS-G00192020	2020-04-10	EPI_ISL_792543
1800	hCoV-19ArgentinaPAIS-G00202020	2020-07-06	EPI_ISL_792544
1803	hCoV-19ArgentinaPAIS-G00212020	2020-07-06	EPI_ISL_792545
1806	hCoV-19ArgentinaPAIS-G00222020	2020-07-06	EPI_ISL_792546
1808	hCoV-19ArgentinaPAIS-G00232020	2020-10-13	EPI_ISL_1395972
1809	hCoV-19ArgentinaPAIS-G00242020	2020-10-13	EPI_ISL_1396016
1810	hCoV-19ArgentinaPAIS-G00252020	2020-10-17	EPI_ISL_1395973
1811	hCoV-19ArgentinaPAIS-G00262020	2020-10-18	EPI_ISL_1396055
1812	hCoV-19ArgentinaPAIS-G00272020	2020-10-19	EPI_ISL_1395974
1813	hCoV-19ArgentinaPAIS-G00282020	2020-10-20	EPI_ISL_1396019
1814	hCoV-19ArgentinaPAIS-G00292020	2020-10-20	EPI_ISL_1395975
1815	hCoV-19ArgentinaPAIS-G00312020	2020-10-22	EPI_ISL_1396051
1817	hCoV-19ArgentinaPAIS-G00322020	2020-11-03	EPI_ISL_1395976
1819	hCoV-19ArgentinaPAIS-G00332020	2020-11-04	EPI_ISL_1396025
1821	hCoV-19ArgentinaPAIS-G00362020	2020-11-06	EPI_ISL_1395978
1823	hCoV-19ArgentinaPAIS-G00372020	2020-11-07	EPI_ISL_1395979
1825	hCoV-19ArgentinaPAIS-G00382020	2020-11-12	EPI_ISL_1396038
1827	hCoV-19ArgentinaPAIS-G00392020	2020-11-16	EPI_ISL_1395980
1829	hCoV-19ArgentinaPAIS-G00402020	2020-11-17	EPI_ISL_1395981
1831	hCoV-19ArgentinaPAIS-G00412020	2020-11-17	EPI_ISL_1396044
1833	hCoV-19ArgentinaPAIS-G00432020	2020-11-23	EPI_ISL_1396026
1835	hCoV-19ArgentinaPAIS-G00442020	2020-11-23	EPI_ISL_1395983
1837	hCoV-19ArgentinaPAIS-G00452020	2020-11-27	EPI_ISL_1396020
1839	hCoV-19ArgentinaPAIS-G00462020	2020-11-27	EPI_ISL_1396056
1841	hCoV-19ArgentinaPAIS-G00472020	2020-11-28	EPI_ISL_1395971
1843	hCoV-19ArgentinaPAIS-G00482020	2020-11-29	EPI_ISL_1395984
1844	hCoV-19ArgentinaPAIS-G00492020	2020-12-04	EPI_ISL_1395985
1845	hCoV-19ArgentinaPAIS-G00552020	2020-12-17	EPI_ISL_1395970
1846	hCoV-19ArgentinaPAIS-G00632020	2020-12-29	EPI_ISL_1396046
1847	hCoV-19ArgentinaPAIS-G00642020	2020-12-30	EPI_ISL_1396029
1848	hCoV-19ArgentinaPAIS-G00652021	2021-01-04	EPI_ISL_1395990
1849	hCoV-19ArgentinaPAIS-G00662021	2021-01-04	EPI_ISL_1395991
1850	hCoV-19ArgentinaPAIS-G00672021	2021-01-04	EPI_ISL_1395992
1851	hCoV-19ArgentinaPAIS-G00682021	2021-01-06	EPI_ISL_1396047
1852	hCoV-19ArgentinaPAIS-G00692021	2021-01-06	EPI_ISL_1396030
1853	hCoV-19ArgentinaPAIS-G00702020	2020-04-09	EPI_ISL_1396042
1854	hCoV-19ArgentinaPAIS-G00712020	2020-04-29	EPI_ISL_1396006
1855	hCoV-19ArgentinaPAIS-G00732020	2020-06-18	EPI_ISL_1396011
1856	hCoV-19ArgentinaPAIS-G00742020	2020-06-21	EPI_ISL_1396007
1857	hCoV-19ArgentinaPAIS-G00762020	2020-07-10	EPI_ISL_1396014
1858	hCoV-19ArgentinaPAIS-G00772020	2020-07-11	EPI_ISL_1396054
1859	hCoV-19ArgentinaPAIS-G00782020	2020-07-18	EPI_ISL_1396058
1860	hCoV-19ArgentinaPAIS-G00792020	2020-07-19	EPI_ISL_1396021
1861	hCoV-19ArgentinaPAIS-G00802020	2020-07-22	EPI_ISL_1395993
1862	hCoV-19ArgentinaPAIS-G00812020	2020-07-23	EPI_ISL_1396018
1863	hCoV-19ArgentinaPAIS-G00822020	2020-07-24	EPI_ISL_1395994
1864	hCoV-19ArgentinaPAIS-G00832020	2020-07-25	EPI_ISL_1396059
1865	hCoV-19ArgentinaPAIS-G00842020	2020-07-28	EPI_ISL_1396022
1866	hCoV-19ArgentinaPAIS-G00852020	2020-08-24	EPI_ISL_1395995
1867	hCoV-19ArgentinaPAIS-G00872020	2020-08-09	EPI_ISL_1395997
1868	hCoV-19ArgentinaPAIS-G00882020	2020-08-09	EPI_ISL_1396031
1869	hCoV-19ArgentinaPAIS-G00892020	2020-08-10	EPI_ISL_1395998
1870	hCoV-19ArgentinaPAIS-G00902020	2020-08-10	EPI_ISL_1396032
1871	hCoV-19ArgentinaPAIS-G00912020	2020-08-10	EPI_ISL_1396009
1872	hCoV-19ArgentinaPAIS-G00922020	2020-08-24	EPI_ISL_1395999
1873	hCoV-19ArgentinaPAIS-G00932020	2020-08-24	EPI_ISL_1396033
1874	hCoV-19ArgentinaPAIS-G00942020	2020-08-26	EPI_ISL_1396034
1875	hCoV-19ArgentinaPAIS-G00952020	2020-08-27	EPI_ISL_1396000
1876	hCoV-19ArgentinaPAIS-G00962020	2020-09-04	EPI_ISL_1396001
1877	hCoV-19ArgentinaPAIS-G00972020	2020-09-04	EPI_ISL_1396041
1878	hCoV-19ArgentinaPAIS-G00982020	2020-09-04	EPI_ISL_1396048
1879	hCoV-19ArgentinaPAIS-G00992020	2020-09-05	EPI_ISL_1395967
1880	hCoV-19ArgentinaPAIS-G01002020	2020-09-06	EPI_ISL_1396012
1881	hCoV-19ArgentinaPAIS-G01012020	2020-09-07	EPI_ISL_1396002
1882	hCoV-19ArgentinaPAIS-G01022020	2020-09-16	EPI_ISL_1396003
1883	hCoV-19ArgentinaPAIS-G01032020	2020-09-16	EPI_ISL_1396060
1884	hCoV-19ArgentinaPAIS-G01042020	2020-09-17	EPI_ISL_1396035
1885	hCoV-19ArgentinaPAIS-G01052020	2020-09-19	EPI_ISL_1396037
1886	hCoV-19ArgentinaPAIS-G01062020	2020-09-19	EPI_ISL_1396015
1887	hCoV-19ArgentinaPAIS-G01072020	2020-09-19	EPI_ISL_1395969
1888	hCoV-19ArgentinaPAIS-G01082020	2020-09-19	EPI_ISL_1396004
1889	hCoV-19ArgentinaPAIS-G01092020	2020-09-19	EPI_ISL_1396023
1890	hCoV-19ArgentinaPAIS-G01102020	2020-09-19	EPI_ISL_1395968
1891	hCoV-19ArgentinaPAIS-G01112020	2020-09-22	EPI_ISL_1396010
1892	hCoV-19ArgentinaPAIS-G01122020	2020-09-22	EPI_ISL_1396017
1893	hCoV-19ArgentinaPAIS-G01132020	2020-09-22	EPI_ISL_1396008
1894	hCoV-19ArgentinaPAIS-G01142020	2020-09-22	EPI_ISL_1396013
1895	hCoV-19ArgentinaPAIS-G01152020	2020-09-28	EPI_ISL_1396005
1896	hCoV-19ArgentinaPAIS-G01162020	2020-09-28	EPI_ISL_1396036
1897	hCoV-19ArgentinaPAIS-G01172020	2020-04-10	EPI_ISL_1396088
1898	hCoV-19ArgentinaPAIS-G01182020	2020-04-03	EPI_ISL_1396070
1899	hCoV-19ArgentinaPAIS-G01232020	2020-04-12	EPI_ISL_1396084
1900	hCoV-19ArgentinaPAIS-G01242020	2020-04-17	EPI_ISL_1396075
1901	hCoV-19ArgentinaPAIS-G01252020	2020-04-07	EPI_ISL_1396065
1902	hCoV-19ArgentinaPAIS-G01262020	2020-04-05	EPI_ISL_1396062
1903	hCoV-19ArgentinaPAIS-G01272020	2020-04-11	EPI_ISL_1396079
1904	hCoV-19ArgentinaPAIS-G01282020	2020-04-04	EPI_ISL_1396063
1905	hCoV-19ArgentinaPAIS-G01292020	2020-04-16	EPI_ISL_1396061
1906	hCoV-19ArgentinaPAIS-G01302020	2020-04-13	EPI_ISL_1396067
1907	hCoV-19ArgentinaPAIS-G01312020	2020-04-09	EPI_ISL_1396064
1908	hCoV-19ArgentinaPAIS-G01322020	2020-04-06	EPI_ISL_1396066
1909	hCoV-19ArgentinaPAIS-G01332020	2020-05-04	EPI_ISL_1396090
1910	hCoV-19ArgentinaPAIS-G01352020	2020-05-02	EPI_ISL_1396071
1911	hCoV-19ArgentinaPAIS-G01362020	2020-04-08	EPI_ISL_1396086
1912	hCoV-19ArgentinaPAIS-G01372020	2020-04-14	EPI_ISL_1396080
1913	hCoV-19ArgentinaPAIS-G01382020	2020-05-01	EPI_ISL_1396072
1914	hCoV-19ArgentinaPAIS-G01392020	2020-04-15	EPI_ISL_1396081
1915	hCoV-19ArgentinaPAIS-G01402020	2020-04-29	EPI_ISL_1396089
1916	hCoV-19ArgentinaPAIS-G01412020	2020-04-30	EPI_ISL_1396091
1917	hCoV-19ArgentinaPAIS-G01442020	2020-04-26	EPI_ISL_1396074
1918	hCoV-19ArgentinaPAIS-G01462020	2020-05-03	EPI_ISL_1396069
1919	hCoV-19ArgentinaPAIS-G01472020	2020-04-28	EPI_ISL_1396073
1920	hCoV-19ArgentinaPAIS-G01482020	2020-07-15	EPI_ISL_1396104
1921	hCoV-19ArgentinaPAIS-G01492020	2020-07-15	EPI_ISL_1396098
1922	hCoV-19ArgentinaPAIS-G01502020	2020-07-16	EPI_ISL_1396102
1923	hCoV-19ArgentinaPAIS-G01512020	2020-08-06	EPI_ISL_1396099
1924	hCoV-19ArgentinaPAIS-G01542020	2020-07-13	EPI_ISL_1396105
1925	hCoV-19ArgentinaPAIS-G01552020	2020-08-06	EPI_ISL_1396108
1926	hCoV-19ArgentinaPAIS-G01592020	2020-09-01	EPI_ISL_1396093
1927	hCoV-19ArgentinaPAIS-G01602020	2020-07-15	EPI_ISL_1396095
1928	hCoV-19ArgentinaPAIS-G01612020	2020-08-06	EPI_ISL_1396100
1929	hCoV-19ArgentinaPAIS-G01622020	2020-08-06	EPI_ISL_1396096
1930	hCoV-19ArgentinaPAIS-G01632020	2020-08-06	EPI_ISL_1396118
1931	hCoV-19ArgentinaPAIS-G01642021	2020-08-07	EPI_ISL_1396123
1932	hCoV-19ArgentinaPAIS-G01652020	2020-07-11	EPI_ISL_1396106
1933	hCoV-19ArgentinaPAIS-G01662020	2020-07-07	EPI_ISL_1396107
1934	hCoV-19ArgentinaPAIS-G01672020	2020-09-02	EPI_ISL_1396112
1935	hCoV-19ArgentinaPAIS-G01682020	2020-08-06	EPI_ISL_1396119
1936	hCoV-19ArgentinaPAIS-G01692020	2020-07-15	EPI_ISL_1396109
1937	hCoV-19ArgentinaPAIS-G01712020	2020-06-29	EPI_ISL_1396121
1938	hCoV-19ArgentinaPAIS-G01732020	2020-07-09	EPI_ISL_1396103
1939	hCoV-19ArgentinaPAIS-G01742020	2020-09-02	EPI_ISL_1396114
1940	hCoV-19ArgentinaPAIS-G01752020	2020-06-26	EPI_ISL_1396115
1941	hCoV-19ArgentinaPAIS-G01772020	2020-07-13	EPI_ISL_1396097
1942	hCoV-19ArgentinaPAIS-G01782020	2020-09-02	EPI_ISL_1396122
1943	hCoV-19ArgentinaPAIS-G01792020	2020-07-11	EPI_ISL_1396110
1944	hCoV-19ArgentinaPAIS-G01802020	2020-07-16	EPI_ISL_1395961
1945	hCoV-19ArgentinaPAIS-G01812020	2020-07-22	EPI_ISL_1395962
1946	hCoV-19ArgentinaPAIS-G01822020	2020-07-30	EPI_ISL_1395963
1947	hCoV-19ArgentinaPAIS-G01832020	2020-07-21	EPI_ISL_1395959
1948	hCoV-19ArgentinaPAIS-G01852020	2020-07-21	EPI_ISL_1395965
1949	hCoV-19ArgentinaPAIS-H00012020	2020-08-25	EPI_ISL_1396430
1950	hCoV-19ArgentinaPAIS-H00022020	2020-08-19	EPI_ISL_1396431
1951	hCoV-19ArgentinaPAIS-H00032020	2020-08-21	EPI_ISL_1396432
1952	hCoV-19ArgentinaPAIS-H00042020	2020-08-11	EPI_ISL_1396433
1953	hCoV-19ArgentinaPAIS-H00072020	2020-08-11	EPI_ISL_1396423
1954	hCoV-19ArgentinaPAIS-H00082020	2020-08-21	EPI_ISL_1396435
1955	hCoV-19ArgentinaPAIS-H00092020	2020-08-13	EPI_ISL_1396436
1956	hCoV-19ArgentinaPAIS-H00102020	2020-08-25	EPI_ISL_1396437
1957	hCoV-19ArgentinaPAIS-H00122020	2020-08-26	EPI_ISL_1396439
1958	hCoV-19ArgentinaPAIS-H00142020	2020-08-25	EPI_ISL_1396440
1959	hCoV-19ArgentinaPAIS-H00152020	2020-08-13	EPI_ISL_1396441
1960	hCoV-19ArgentinaPAIS-H00162020	2020-08-13	EPI_ISL_1396442
1961	hCoV-19ArgentinaPAIS-H00172020	2020-08-26	EPI_ISL_1396443
1962	hCoV-19ArgentinaPAIS-H00182020	2020-08-24	EPI_ISL_1396444
1963	hCoV-19ArgentinaPAIS-H00202020	2020-08-10	EPI_ISL_1396446
1964	hCoV-19ArgentinaPAIS-H00212020	2020-08-10	EPI_ISL_1396447
1965	hCoV-19ArgentinaPAIS-H00232020	2020-08-20	EPI_ISL_1396448
1966	hCoV-19ArgentinaPAIS-H00242020	2020-08-20	EPI_ISL_1396449
1967	hCoV-19ArgentinaPAIS-H00252020	2020-08-25	EPI_ISL_1396450
1968	hCoV-19ArgentinaPAIS-H00262020	2020-08-11	EPI_ISL_1396451
1969	hCoV-19ArgentinaPAIS-H00272020	2020-08-25	EPI_ISL_1396452
1970	hCoV-19ArgentinaPAIS-H00282020	2020-08-20	EPI_ISL_1396453
1971	hCoV-19ArgentinaPAIS-H00292020	2020-08-19	EPI_ISL_1396454
1972	hCoV-19ArgentinaPAIS-H00312020	2020-10-20	EPI_ISL_1396455
1973	hCoV-19ArgentinaPAIS-H00322020	2020-09-25	EPI_ISL_1396456
1974	hCoV-19ArgentinaPAIS-H00332020	2020-09-30	EPI_ISL_1396457
1975	hCoV-19ArgentinaPAIS-H00342020	2020-10-19	EPI_ISL_1396458
1976	hCoV-19ArgentinaPAIS-H00352020	2020-09-23	EPI_ISL_1396459
1977	hCoV-19ArgentinaPAIS-H00362020	2020-10-15	EPI_ISL_1396460
1978	hCoV-19ArgentinaPAIS-H00372020	2020-10-20	EPI_ISL_1396461
1979	hCoV-19ArgentinaPAIS-H00382020	2020-08-20	EPI_ISL_1396462
1980	hCoV-19ArgentinaPAIS-H00392020	2020-09-21	EPI_ISL_1396463
1981	hCoV-19ArgentinaPAIS-H00402020	2020-09-29	EPI_ISL_1396464
1982	hCoV-19ArgentinaPAIS-H00412020	2020-10-20	EPI_ISL_1396465
1983	hCoV-19ArgentinaPAIS-H00422020	2020-08-21	EPI_ISL_1396466
1984	hCoV-19ArgentinaPAIS-H00432020	2020-09-25	EPI_ISL_1396467
1985	hCoV-19ArgentinaPAIS-H00442020	2020-10-14	EPI_ISL_1396468
1986	hCoV-19ArgentinaPAIS-H00452020	2020-08-21	EPI_ISL_1396469
1987	hCoV-19ArgentinaPAIS-H00462020	2020-10-19	EPI_ISL_1396470
1988	hCoV-19ArgentinaPAIS-H00472020	2020-08-21	EPI_ISL_1396471
1989	hCoV-19ArgentinaPAIS-H00482020	2020-10-14	EPI_ISL_1396472
1990	hCoV-19ArgentinaPAIS-H00492020	2020-10-16	EPI_ISL_1396473
1991	hCoV-19ArgentinaPAIS-H00522020	2020-10-17	EPI_ISL_1396474
1992	hCoV-19ArgentinaPAIS-H00552020	2020-08-12	EPI_ISL_1396475
1993	hCoV-19ArgentinaPAIS-H00572020	2020-09-22	EPI_ISL_1396476
1994	hCoV-19ArgentinaPAIS-H00582020	2020-09-30	EPI_ISL_1396477
1995	hCoV-19ArgentinaPAIS-H00592020	2020-08-20	EPI_ISL_1396478
1996	hCoV-19ArgentinaPAIS-H00632020	2020-08-25	EPI_ISL_1396480
1997	hCoV-19ArgentinaPAIS-H00642020	2020-08-25	EPI_ISL_1396481
1998	hCoV-19ArgentinaPAIS-H00652020	2020-10-14	EPI_ISL_1396482
1999	hCoV-19ArgentinaPAIS-H00672020	2020-09-25	EPI_ISL_1396483
2000	hCoV-19ArgentinaPAIS-H00692020	2020-10-16	EPI_ISL_1396484
2001	hCoV-19ArgentinaPAIS-H00702020	2020-10-14	EPI_ISL_1396485
2002	hCoV-19ArgentinaPAIS-H00722020	2020-10-14	EPI_ISL_1396486
2003	hCoV-19ArgentinaPAIS-H00732020	2020-09-25	EPI_ISL_1396487
2004	hCoV-19ArgentinaPAIS-H00752020	2020-09-29	EPI_ISL_1396489
2005	hCoV-19ArgentinaPAIS-H00762020	2020-10-14	EPI_ISL_1396490
2006	hCoV-19ArgentinaPAIS-H00772020	2020-10-14	EPI_ISL_1396491
2007	hCoV-19ArgentinaPAIS-H00792020	2020-09-30	EPI_ISL_1396492
2008	hCoV-19ArgentinaPAIS-H00802020	2020-08-25	EPI_ISL_1396493
2009	hCoV-19ArgentinaPAIS-H00822020	2020-10-19	EPI_ISL_1396494
2010	hCoV-19ArgentinaPAIS-H00832020	2020-09-25	EPI_ISL_1396495
2011	hCoV-19ArgentinaPAIS-H00842020	2020-10-17	EPI_ISL_1396496
2012	hCoV-19ArgentinaPAIS-H00852020	2020-10-16	EPI_ISL_1396497
2013	hCoV-19ArgentinaPAIS-H00872020	2020-09-25	EPI_ISL_1396498
2014	hCoV-19ArgentinaPAIS-H00882020	2020-10-19	EPI_ISL_1396499
2015	hCoV-19ArgentinaPAIS-H00892020	2020-09-21	EPI_ISL_1396500
2016	hCoV-19ArgentinaPAIS-H00902020	2020-09-30	EPI_ISL_1396501
2017	hCoV-19ArgentinaPAIS-H00912020	2020-10-14	EPI_ISL_1396502
2018	hCoV-19ArgentinaPAIS-H00922020	2020-10-19	EPI_ISL_1396503
2019	hCoV-19ArgentinaPAIS-H00932020	2020-08-21	EPI_ISL_1396504
2020	hCoV-19ArgentinaPAIS-H00952020	2020-09-21	EPI_ISL_1396505
2021	hCoV-19ArgentinaPAIS-H00962020	2020-09-30	EPI_ISL_1396506
2022	hCoV-19ArgentinaPAIS-H00972020	2020-10-18	EPI_ISL_1396507
2023	hCoV-19ArgentinaPAIS-H00982020	2020-09-21	EPI_ISL_1396508
2024	hCoV-19ArgentinaPAIS-H00992020	2020-10-17	EPI_ISL_1396509
2025	hCoV-19ArgentinaPAIS-H01002020	2020-09-22	EPI_ISL_1396510
2026	hCoV-19ArgentinaPAIS-H01012020	2020-09-22	EPI_ISL_1396511
2027	hCoV-19ArgentinaPAIS-H01022020	2020-10-16	EPI_ISL_1396512
2028	hCoV-19ArgentinaPAIS-H01032020	2020-09-25	EPI_ISL_1396513
2029	hCoV-19ArgentinaPAIS-H01042020	2020-08-21	EPI_ISL_1396514
2030	hCoV-19ArgentinaPAIS-H01052020	2020-09-22	EPI_ISL_1396515
2031	hCoV-19ArgentinaPAIS-H01062020	2020-09-23	EPI_ISL_1396516
2032	hCoV-19ArgentinaPAIS-H01072020	2020-10-19	EPI_ISL_1396517
2033	hCoV-19ArgentinaPAIS-H01082020	2020-08-21	EPI_ISL_1396518
2035	hCoV-19ArgentinaPAIS-S-A08492021	2021-03-20	EPI_ISL_1395697
2037	hCoV-19ArgentinaPAIS-S-A08502021	2021-03-20	EPI_ISL_1395698
2039	hCoV-19ArgentinaPAIS-S-A08512021	2021-03-20	EPI_ISL_1395696
2041	hCoV-19ArgentinaPAIS-S-A08522021	2021-03-20	EPI_ISL_1395699
2043	hCoV-19ArgentinaPAIS-S-A08532021	2021-03-20	EPI_ISL_1395695
2045	hCoV-19ArgentinaPAIS-S-A08542021	2021-03-20	EPI_ISL_1395694
2047	hCoV-19ArgentinaPAIS-S-A08922021	2021-03-20	EPI_ISL_1395700
2654	hCoV-19ArgentinaPAIS-S-C00662021	2021-03-20	EPI_ISL_1597825
2760	hCoV-19ArmeniaUW-ARM102020	2020-07-30	EPI_ISL_1854606
2761	hCoV-19ArmeniaUW-ARM112020	2020-07-30	EPI_ISL_1854607
2762	hCoV-19ArmeniaUW-ARM12020	2020-07-28	EPI_ISL_1854605
2763	hCoV-19ArmeniaUW-ARM22020	2020-07-28	EPI_ISL_1854613
2764	hCoV-19ArmeniaUW-ARM32020	2020-07-28	EPI_ISL_1854624
2765	hCoV-19ArmeniaUW-ARM42020	2020-07-28	EPI_ISL_1854634
2766	hCoV-19ArmeniaUW-ARM52020	2020-07-28	EPI_ISL_1854644
2767	hCoV-19ArmeniaUW-ARM62020	2020-07-28	EPI_ISL_1854646
2768	hCoV-19ArmeniaUW-ARM72020	2020-07-30	EPI_ISL_1854647
2769	hCoV-19ArmeniaUW-ARM82020	2020-07-30	EPI_ISL_1854648
2770	hCoV-19ArmeniaUW-ARM92020	2020-07-30	EPI_ISL_1854649
2771	hCoV-19ArubaAW-RIVM-101012020	2020-03-13	EPI_ISL_547445
2772	hCoV-19ArubaAW-RIVM-101132020	2020-03-17	EPI_ISL_547446
2773	hCoV-19ArubaAW-RIVM-101142020	2020-03-18	EPI_ISL_547447
2774	hCoV-19ArubaAW-RIVM-101152020	2020-03-20	EPI_ISL_547448
2775	hCoV-19ArubaAW-RIVM-101222020	2020-03-22	EPI_ISL_547449
2776	hCoV-19ArubaAW-RIVM-103262020	2020-03-20	EPI_ISL_636513
2778	hCoV-19ArubaAW-RIVM-103882020	2020-08-04	EPI_ISL_636514
2780	hCoV-19ArubaAW-RIVM-103892020	2020-08-05	EPI_ISL_636515
2782	hCoV-19ArubaAW-RIVM-103902020	2020-08-06	EPI_ISL_636516
2784	hCoV-19ArubaAW-RIVM-103912020	2020-08-07	EPI_ISL_636517
2786	hCoV-19ArubaAW-RIVM-103922020	2020-08-25	EPI_ISL_636518
2788	hCoV-19ArubaAW-RIVM-105202021	2021-01-13	EPI_ISL_905239
2789	hCoV-19ArubaAW-RIVM-105222021	2021-01-13	EPI_ISL_905240
2790	hCoV-19ArubaAW-RIVM-105232021	2021-01-13	EPI_ISL_905241
2791	hCoV-19ArubaAW-RIVM-105242021	2021-01-13	EPI_ISL_905242
2792	hCoV-19ArubaAW-RIVM-106972021	2021-01-20	EPI_ISL_904760
2793	hCoV-19ArubaAW-RIVM-106982021	2021-01-20	EPI_ISL_904761
2794	hCoV-19ArubaAW-RIVM-107462021	2021-01-20	EPI_ISL_1059906
2796	hCoV-19ArubaAW-RIVM-107472021	2021-01-20	EPI_ISL_1059907
2798	hCoV-19ArubaAW-RIVM-107482021	2021-01-20	EPI_ISL_1059908
2800	hCoV-19ArubaAW-RIVM-107492021	2021-01-20	EPI_ISL_1059909
2802	hCoV-19ArubaAW-RIVM-107502021	2021-01-20	EPI_ISL_1059905
2804	hCoV-19ArubaAW-RIVM-107512021	2021-01-20	EPI_ISL_1059910
2806	hCoV-19ArubaAW-RIVM-107522021	2021-01-20	EPI_ISL_1089775
2808	hCoV-19ArubaAW-RIVM-107532021	2021-01-20	EPI_ISL_1059911
2810	hCoV-19ArubaAW-RIVM-107542021	2021-01-20	EPI_ISL_1059912
2812	hCoV-19ArubaAW-RIVM-107552021	2021-01-20	EPI_ISL_1059913
2814	hCoV-19ArubaAW-RIVM-107562021	2021-01-20	EPI_ISL_1059914
2816	hCoV-19ArubaAW-RIVM-107572021	2021-01-20	EPI_ISL_1059915
2818	hCoV-19ArubaAW-RIVM-107772021	2021-01-20	EPI_ISL_904762
2819	hCoV-19ArubaAW-RIVM-107932021	2021-01-20	EPI_ISL_1089774
2821	hCoV-19ArubaAW-RIVM-136462021	2021-02-12	EPI_ISL_1090195
2823	hCoV-19ArubaAW-RIVM-136512021	2021-02-12	EPI_ISL_1090196
2825	hCoV-19ArubaAW-RIVM-136522021	2021-02-12	EPI_ISL_1090197
2827	hCoV-19ArubaAW-RIVM-136582021	2021-02-12	EPI_ISL_1090198
2829	hCoV-19ArubaAW-RIVM-136632021	2021-02-12	EPI_ISL_1090199
2831	hCoV-19ArubaAW-RIVM-136642021	2021-02-12	EPI_ISL_1090200
2833	hCoV-19ArubaAW-RIVM-136742021	2021-02-12	EPI_ISL_1090201
2835	hCoV-19ArubaAW-RIVM-136752021	2021-02-12	EPI_ISL_1090202
2837	hCoV-19ArubaAW-RIVM-136842021	2021-02-12	EPI_ISL_1090203
2839	hCoV-19ArubaAW-RIVM-136892021	2021-02-12	EPI_ISL_1090204
2841	hCoV-19ArubaAW-RIVM-136952021	2021-02-12	EPI_ISL_1090205
2843	hCoV-19ArubaAW-RIVM-137012021	2021-02-12	EPI_ISL_1090206
2845	hCoV-19ArubaAW-RIVM-137062021	2021-02-12	EPI_ISL_1089604
2847	hCoV-19ArubaAW-RIVM-137072021	2021-02-12	EPI_ISL_1089605
2849	hCoV-19ArubaAW-RIVM-137132021	2021-02-12	EPI_ISL_1089606
2851	hCoV-19ArubaAW-RIVM-137182021	2021-02-12	EPI_ISL_1090207
2853	hCoV-19ArubaAW-RIVM-137192021	2021-02-12	EPI_ISL_1090208
2855	hCoV-19ArubaAW-RIVM-137292021	2021-02-12	EPI_ISL_1090209
2857	hCoV-19ArubaAW-RIVM-137302021	2021-02-12	EPI_ISL_1090210
2859	hCoV-19ArubaAW-RIVM-137452021	2021-02-12	EPI_ISL_1090211
2861	hCoV-19ArubaAW-RIVM-137492021	2021-02-12	EPI_ISL_1089607
2863	hCoV-19ArubaAW-RIVM-137542021	2021-02-12	EPI_ISL_1090212
2865	hCoV-19ArubaAW-RIVM-137572021	2021-02-12	EPI_ISL_1090213
2867	hCoV-19ArubaAW-RIVM-137622021	2021-02-12	EPI_ISL_1090214
2869	hCoV-19ArubaAW-RIVM-137712021	2021-02-12	EPI_ISL_1090215
2871	hCoV-19ArubaAW-RIVM-137722021	2021-02-12	EPI_ISL_1090216
2873	hCoV-19ArubaAW-RIVM-137792021	2021-02-12	EPI_ISL_1090217
2875	hCoV-19ArubaAW-RIVM-137802021	2021-02-12	EPI_ISL_1090218
2877	hCoV-19ArubaAW-RIVM-137872021	2021-02-12	EPI_ISL_1090219
2879	hCoV-19ArubaAW-RIVM-137942021	2021-02-12	EPI_ISL_1090220
2881	hCoV-19ArubaAW-RIVM-144292021	2021-02-19	EPI_ISL_1165587
2883	hCoV-19ArubaAW-RIVM-144302021	2021-02-19	EPI_ISL_1165588
2885	hCoV-19ArubaAW-RIVM-144322021	2021-02-19	EPI_ISL_1165508
2887	hCoV-19ArubaAW-RIVM-144332021	2021-02-19	EPI_ISL_1165509
2889	hCoV-19ArubaAW-RIVM-144352021	2021-02-19	EPI_ISL_1165510
2891	hCoV-19ArubaAW-RIVM-144382021	2021-02-19	EPI_ISL_1165574
2893	hCoV-19ArubaAW-RIVM-144392021	2021-02-19	EPI_ISL_1165589
2895	hCoV-19ArubaAW-RIVM-144412021	2021-02-19	EPI_ISL_1165590
2897	hCoV-19ArubaAW-RIVM-144442021	2021-02-19	EPI_ISL_1165511
2899	hCoV-19ArubaAW-RIVM-144452021	2021-02-19	EPI_ISL_1165512
2901	hCoV-19ArubaAW-RIVM-144472021	2021-02-19	EPI_ISL_1165513
2903	hCoV-19ArubaAW-RIVM-144502021	2021-02-19	EPI_ISL_1165575
2905	hCoV-19ArubaAW-RIVM-144512021	2021-02-19	EPI_ISL_1165591
2907	hCoV-19ArubaAW-RIVM-144532021	2021-02-19	EPI_ISL_1165514
2909	hCoV-19ArubaAW-RIVM-144562021	2021-02-19	EPI_ISL_1165515
2911	hCoV-19ArubaAW-RIVM-144572021	2021-02-19	EPI_ISL_1165516
2913	hCoV-19ArubaAW-RIVM-144592021	2021-02-19	EPI_ISL_1165592
2915	hCoV-19ArubaAW-RIVM-144622021	2021-02-19	EPI_ISL_1165593
2917	hCoV-19ArubaAW-RIVM-144632021	2021-02-19	EPI_ISL_1165517
2919	hCoV-19ArubaAW-RIVM-144642021	2021-02-19	EPI_ISL_1165518
2921	hCoV-19ArubaAW-RIVM-144662021	2021-02-19	EPI_ISL_1165594
2923	hCoV-19ArubaAW-RIVM-144672021	2021-02-19	EPI_ISL_1165595
2925	hCoV-19ArubaAW-RIVM-144682021	2021-02-19	EPI_ISL_1165519
2927	hCoV-19ArubaAW-RIVM-144712021	2021-02-19	EPI_ISL_1165576
2929	hCoV-19ArubaAW-RIVM-144722021	2021-02-19	EPI_ISL_1165520
2931	hCoV-19ArubaAW-RIVM-144732021	2021-02-19	EPI_ISL_1165521
2933	hCoV-19ArubaAW-RIVM-144742021	2021-02-19	EPI_ISL_1165596
2935	hCoV-19ArubaAW-RIVM-144782021	2021-02-19	EPI_ISL_1165597
2937	hCoV-19ArubaAW-RIVM-144792021	2021-02-19	EPI_ISL_1165598
2939	hCoV-19ArubaAW-RIVM-144802021	2021-02-19	EPI_ISL_1165522
2941	hCoV-19ArubaAW-RIVM-144842021	2021-02-19	EPI_ISL_1165523
2943	hCoV-19ArubaAW-RIVM-144862021	2021-02-19	EPI_ISL_1165524
2945	hCoV-19ArubaAW-RIVM-144872021	2021-02-19	EPI_ISL_1165525
2947	hCoV-19ArubaAW-RIVM-144912021	2021-02-19	EPI_ISL_1165599
2949	hCoV-19ArubaAW-RIVM-144932021	2021-02-19	EPI_ISL_1165526
2951	hCoV-19ArubaAW-RIVM-144942021	2021-02-19	EPI_ISL_1165600
2953	hCoV-19ArubaAW-RIVM-144982021	2021-02-19	EPI_ISL_1165601
2955	hCoV-19ArubaAW-RIVM-145002021	2021-02-19	EPI_ISL_1165602
2957	hCoV-19ArubaAW-RIVM-145012021	2021-02-19	EPI_ISL_1165527
2959	hCoV-19ArubaAW-RIVM-145042021	2021-02-19	EPI_ISL_1165603
2961	hCoV-19ArubaAW-RIVM-145062021	2021-02-19	EPI_ISL_1165604
2963	hCoV-19ArubaAW-RIVM-145112021	2021-02-19	EPI_ISL_1165605
2965	hCoV-19ArubaAW-RIVM-145132021	2021-02-19	EPI_ISL_1165528
2967	hCoV-19ArubaAW-RIVM-145192021	2021-02-19	EPI_ISL_1165606
2969	hCoV-19ArubaAW-RIVM-145242021	2021-02-19	EPI_ISL_1165384
2971	hCoV-19ArubaAW-RIVM-154992021	2021-01-13	EPI_ISL_1216230
2973	hCoV-19ArubaAW-RIVM-155002021	2021-01-13	EPI_ISL_1216232
2975	hCoV-19ArubaAW-RIVM-155012021	2021-01-13	EPI_ISL_1216234
2977	hCoV-19ArubaAW-RIVM-155022021	2021-01-13	EPI_ISL_1216236
2979	hCoV-19ArubaAW-RIVM-155032021	2021-01-13	EPI_ISL_1216238
2981	hCoV-19ArubaAW-RIVM-158602021	2021-02-22	EPI_ISL_1232535
2983	hCoV-19ArubaAW-RIVM-158712021	2021-02-22	EPI_ISL_1232546
2985	hCoV-19ArubaAW-RIVM-158832021	2021-02-22	EPI_ISL_1232558
2987	hCoV-19ArubaAW-RIVM-158952021	2021-02-22	EPI_ISL_1232570
2989	hCoV-19ArubaAW-RIVM-159062021	2021-02-22	EPI_ISL_1232581
2991	hCoV-19ArubaAW-RIVM-159162021	2021-02-22	EPI_ISL_1232591
2993	hCoV-19ArubaAW-RIVM-159262021	2021-02-22	EPI_ISL_1232601
2995	hCoV-19ArubaAW-RIVM-159272021	2021-02-22	EPI_ISL_1232602
2997	hCoV-19ArubaAW-RIVM-159382021	2021-02-22	EPI_ISL_1232613
2999	hCoV-19ArubaAW-RIVM-159392021	2021-02-22	EPI_ISL_1232614
3001	hCoV-19ArubaAW-RIVM-160142021	2021-02-27	EPI_ISL_1232689
3003	hCoV-19ArubaAW-RIVM-160242021	2021-02-27	EPI_ISL_1232699
3005	hCoV-19ArubaAW-RIVM-160342021	2021-02-27	EPI_ISL_1232709
3007	hCoV-19ArubaAW-RIVM-160642021	2021-02-27	EPI_ISL_1232739
3009	hCoV-19ArubaAW-RIVM-160752021	2021-02-27	EPI_ISL_1232750
3011	hCoV-19ArubaAW-RIVM-167322021	2021-02-27	EPI_ISL_1289383
3012	hCoV-19ArubaAW-RIVM-167332021	2021-02-28	EPI_ISL_1289175
3013	hCoV-19ArubaAW-RIVM-167432021	2021-02-27	EPI_ISL_1289176
3014	hCoV-19ArubaAW-RIVM-167442021	2021-02-28	EPI_ISL_1289387
3015	hCoV-19ArubaAW-RIVM-167542021	2021-02-27	EPI_ISL_1289177
3016	hCoV-19ArubaAW-RIVM-167552021	2021-02-28	EPI_ISL_1289178
3017	hCoV-19ArubaAW-RIVM-167652021	2021-02-27	EPI_ISL_1289181
3018	hCoV-19ArubaAW-RIVM-167662021	2021-02-28	EPI_ISL_1289134
3019	hCoV-19ArubaAW-RIVM-167772021	2021-02-27	EPI_ISL_1289391
3020	hCoV-19ArubaAW-RIVM-167892021	2021-02-28	EPI_ISL_1289228
3021	hCoV-19ArubaAW-RIVM-168002021	2021-02-28	EPI_ISL_1289186
3022	hCoV-19ArubaAW-RIVM-168122021	2021-02-28	EPI_ISL_1289190
3024	hCoV-19ArubaAW-RIVM-176162021	2021-03-08	EPI_ISL_1371256
3026	hCoV-19ArubaAW-RIVM-200982021	2021-03-08	EPI_ISL_1457555
3028	hCoV-19ArubaAW-RIVM-200992021	2021-03-08	EPI_ISL_1457708
3030	hCoV-19ArubaAW-RIVM-201002021	2021-03-08	EPI_ISL_1457556
3032	hCoV-19ArubaAW-RIVM-201012021	2021-03-08	EPI_ISL_1456487
3034	hCoV-19ArubaAW-RIVM-201092021	2021-03-08	EPI_ISL_1456490
3036	hCoV-19ArubaAW-RIVM-201102021	2021-03-08	EPI_ISL_1456491
3038	hCoV-19ArubaAW-RIVM-201112021	2021-03-08	EPI_ISL_1457542
3040	hCoV-19ArubaAW-RIVM-201202021	2021-03-08	EPI_ISL_1456493
3042	hCoV-19ArubaAW-RIVM-201212021	2021-03-08	EPI_ISL_1456494
3044	hCoV-19ArubaAW-RIVM-201222021	2021-03-08	EPI_ISL_1456495
3046	hCoV-19ArubaAW-RIVM-201312021	2021-03-08	EPI_ISL_1456498
3048	hCoV-19ArubaAW-RIVM-201322021	2021-03-08	EPI_ISL_1456499
3050	hCoV-19ArubaAW-RIVM-201332021	2021-03-08	EPI_ISL_1456500
3052	hCoV-19ArubaAW-RIVM-201412021	2021-03-08	EPI_ISL_1457558
3054	hCoV-19ArubaAW-RIVM-201422021	2021-03-08	EPI_ISL_1456502
3056	hCoV-19ArubaAW-RIVM-201432021	2021-03-08	EPI_ISL_1457710
3058	hCoV-19ArubaAW-RIVM-201442021	2021-03-08	EPI_ISL_1456503
3060	hCoV-19ArubaAW-RIVM-201522021	2021-03-08	EPI_ISL_1456506
3062	hCoV-19ArubaAW-RIVM-201532021	2021-03-08	EPI_ISL_1457543
3064	hCoV-19ArubaAW-RIVM-201542021	2021-03-08	EPI_ISL_1457711
3066	hCoV-19ArubaAW-RIVM-201552021	2021-03-08	EPI_ISL_1457559
3068	hCoV-19ArubaAW-RIVM-201632021	2021-03-08	EPI_ISL_1456509
3070	hCoV-19ArubaAW-RIVM-201642021	2021-03-08	EPI_ISL_1457560
3072	hCoV-19ArubaAW-RIVM-201652021	2021-03-08	EPI_ISL_1456510
3074	hCoV-19ArubaAW-RIVM-201662021	2021-03-08	EPI_ISL_1456511
3076	hCoV-19ArubaAW-RIVM-201742021	2021-03-08	EPI_ISL_1456512
3078	hCoV-19ArubaAW-RIVM-201752021	2021-03-08	EPI_ISL_1456513
3080	hCoV-19ArubaAW-RIVM-201762021	2021-03-08	EPI_ISL_1457713
3082	hCoV-19ArubaAW-RIVM-201772021	2021-03-08	EPI_ISL_1456514
3084	hCoV-19ArubaAW-RIVM-221942021	2021-03-17	EPI_ISL_1521129
3087	hCoV-19ArubaAW-RIVM-221952021	2021-03-17	EPI_ISL_1521130
3090	hCoV-19ArubaAW-RIVM-222042021	2021-03-17	EPI_ISL_1521135
3093	hCoV-19ArubaAW-RIVM-222142021	2021-03-17	EPI_ISL_1521140
3096	hCoV-19ArubaAW-RIVM-222242021	2021-03-17	EPI_ISL_1521146
3099	hCoV-19ArubaAW-RIVM-222352021	2021-03-17	EPI_ISL_1521153
3102	hCoV-19ArubaAW-RIVM-222462021	2021-03-17	EPI_ISL_1521160
3105	hCoV-19ArubaAW-RIVM-222572021	2021-03-17	EPI_ISL_1522135
3108	hCoV-19ArubaAW-RIVM-222682021	2021-03-17	EPI_ISL_1521172
3111	hCoV-19ArubaAW-RIVM-233872021	2021-04-02	EPI_ISL_1596268
3114	hCoV-19ArubaAW-RIVM-254982021	2021-04-05	EPI_ISL_1704971
3117	hCoV-19ArubaAW-RIVM-255102021	2021-04-05	EPI_ISL_1704983
3120	hCoV-19ArubaAW-RIVM-255222021	2021-04-05	EPI_ISL_1704995
3123	hCoV-19ArubaAW-RIVM-255232021	2021-04-05	EPI_ISL_1704996
3126	hCoV-19ArubaAW-RIVM-255332021	2021-04-05	EPI_ISL_1705006
3129	hCoV-19ArubaAW-RIVM-263772021	2021-04-11	EPI_ISL_1705850
3131	hCoV-19ArubaAW-RIVM-263782021	2021-04-10	EPI_ISL_1705851
3133	hCoV-19ArubaAW-RIVM-263792021	2021-04-10	EPI_ISL_1705852
3135	hCoV-19ArubaAW-RIVM-263802021	2021-04-09	EPI_ISL_1705853
3137	hCoV-19ArubaAW-RIVM-263892021	2021-04-11	EPI_ISL_1705862
3139	hCoV-19ArubaAW-RIVM-263902021	2021-04-10	EPI_ISL_1705863
3141	hCoV-19ArubaAW-RIVM-263912021	2021-04-10	EPI_ISL_1705864
3143	hCoV-19ArubaAW-RIVM-263922021	2021-04-09	EPI_ISL_1705865
3145	hCoV-19ArubaAW-RIVM-264012021	2021-04-11	EPI_ISL_1705874
3147	hCoV-19ArubaAW-RIVM-264022021	2021-04-10	EPI_ISL_1705875
3149	hCoV-19ArubaAW-RIVM-264032021	2021-04-10	EPI_ISL_1705876
3151	hCoV-19ArubaAW-RIVM-264042021	2021-04-09	EPI_ISL_1705877
3153	hCoV-19ArubaAW-RIVM-264102021	2021-04-11	EPI_ISL_1705883
3155	hCoV-19ArubaAW-RIVM-264112021	2021-04-11	EPI_ISL_1705884
3157	hCoV-19ArubaAW-RIVM-264122021	2021-04-10	EPI_ISL_1705885
3159	hCoV-19ArubaAW-RIVM-264132021	2021-04-10	EPI_ISL_1705886
3161	hCoV-19ArubaAW-RIVM-264142021	2021-04-09	EPI_ISL_1705887
3163	hCoV-19ArubaAW-RIVM-264192021	2021-04-11	EPI_ISL_1705892
3165	hCoV-19ArubaAW-RIVM-264202021	2021-04-11	EPI_ISL_1705893
3167	hCoV-19ArubaAW-RIVM-264212021	2021-04-10	EPI_ISL_1705894
3169	hCoV-19ArubaAW-RIVM-264222021	2021-04-10	EPI_ISL_1705895
3171	hCoV-19ArubaAW-RIVM-264232021	2021-04-09	EPI_ISL_1705896
3173	hCoV-19ArubaAW-RIVM-264312021	2021-04-11	EPI_ISL_1705904
3175	hCoV-19ArubaAW-RIVM-264322021	2021-04-11	EPI_ISL_1705905
3177	hCoV-19ArubaAW-RIVM-264332021	2021-04-10	EPI_ISL_1705906
3179	hCoV-19ArubaAW-RIVM-264342021	2021-04-10	EPI_ISL_1705907
3181	hCoV-19ArubaAW-RIVM-264352021	2021-04-09	EPI_ISL_1705908
3183	hCoV-19ArubaAW-RIVM-264432021	2021-04-11	EPI_ISL_1705916
3185	hCoV-19ArubaAW-RIVM-264442021	2021-04-11	EPI_ISL_1705917
3187	hCoV-19ArubaAW-RIVM-264452021	2021-04-10	EPI_ISL_1705918
3189	hCoV-19ArubaAW-RIVM-264462021	2021-04-09	EPI_ISL_1705919
3191	hCoV-19ArubaAW-RIVM-264552021	2021-04-11	EPI_ISL_1705928
3193	hCoV-19ArubaAW-RIVM-264562021	2021-04-10	EPI_ISL_1705929
3342	hCoV-19AustraliaACT00012020	2020-03-12	EPI_ISL_498468
3344	hCoV-19AustraliaACT00112020	2020-03-21	EPI_ISL_498478
3346	hCoV-19AustraliaACT00132020	2020-03-22	EPI_ISL_498480
3348	hCoV-19AustraliaACT00162020	2020-03-22	EPI_ISL_498483
3349	hCoV-19AustraliaACT00182020	2020-03-21	EPI_ISL_498485
3351	hCoV-19AustraliaACT00192020	2020-03-20	EPI_ISL_498486
3353	hCoV-19AustraliaACT00222020	2020-03-20	EPI_ISL_498489
3355	hCoV-19AustraliaACT00232020	2020-03-20	EPI_ISL_498490
3357	hCoV-19AustraliaACT00242020	2020-03-23	EPI_ISL_498491
3358	hCoV-19AustraliaACT00252020	2020-03-18	EPI_ISL_498492
3360	hCoV-19AustraliaACT00262020	2020-03-23	EPI_ISL_498493
3361	hCoV-19AustraliaACT00272020	2020-03-22	EPI_ISL_498494
3363	hCoV-19AustraliaACT00282020	2020-03-23	EPI_ISL_498495
3365	hCoV-19AustraliaACT00292020	2020-03-20	EPI_ISL_498496
3367	hCoV-19AustraliaACT00312020	2020-03-24	EPI_ISL_498498
3369	hCoV-19AustraliaACT00332020	2020-03-24	EPI_ISL_498500
3371	hCoV-19AustraliaACT00342020	2020-03-24	EPI_ISL_498501
3373	hCoV-19AustraliaACT00362020	2020-03-24	EPI_ISL_498503
3374	hCoV-19AustraliaACT00382020	2020-03-23	EPI_ISL_498505
3375	hCoV-19AustraliaACT00392020	2020-03-22	EPI_ISL_498506
3377	hCoV-19AustraliaACT00452020	2020-03-23	EPI_ISL_498512
3378	hCoV-19AustraliaACT00462020	2020-03-20	EPI_ISL_498513
3380	hCoV-19AustraliaACT00472020	2020-03-16	EPI_ISL_498514
3382	hCoV-19AustraliaACT00482020	2020-03-19	EPI_ISL_498515
3384	hCoV-19AustraliaACT00512020	2020-04-07	EPI_ISL_498518
3386	hCoV-19AustraliaACT00542020	2020-04-03	EPI_ISL_498520
3388	hCoV-19AustraliaACT00592020	2020-04-12	EPI_ISL_498523
3390	hCoV-19AustraliaACT00612020	2020-03-24	EPI_ISL_498525
3392	hCoV-19AustraliaACT00682020	2020-03-18	EPI_ISL_498529
3394	hCoV-19AustraliaACT00712020	2020-03-22	EPI_ISL_498531
3396	hCoV-19AustraliaACT00802020	2020-03-30	EPI_ISL_498540
3398	hCoV-19AustraliaACT00822020	2020-03-15	EPI_ISL_498542
3401	hCoV-19AustraliaACT00862020	2020-07-03	EPI_ISL_498544
3404	hCoV-19AustraliaACT00872020	2020-07-03	EPI_ISL_498545
3406	hCoV-19AustraliaACT00882020	2020-07-03	EPI_ISL_498546
3409	hCoV-19AustraliaACT00892020	2020-07-03	EPI_ISL_498547
3412	hCoV-19AustraliaACT00902020	2020-07-03	EPI_ISL_498548
3413	hCoV-19AustraliaNSW012020	2020-01-24	EPI_ISL_407893
3415	hCoV-19AustraliaNSW022020	2020-01-22	EPI_ISL_408976
3417	hCoV-19AustraliaNSW032020	2020-01-25	EPI_ISL_408977
3419	hCoV-19AustraliaNSW042020	2020-01-24	EPI_ISL_417030
3421	hCoV-19AustraliaNSW052020	2020-02-28	EPI_ISL_412975
3423	hCoV-19AustraliaNSW062020	2020-02-29	EPI_ISL_413213
3425	hCoV-19AustraliaNSW072020	2020-02-29	EPI_ISL_413214
3427	hCoV-19AustraliaNSW082020	2020-02-28	EPI_ISL_413594
3429	hCoV-19AustraliaNSW092020	2020-02-28	EPI_ISL_413595
3431	hCoV-19AustraliaNSW10002020	2020-10-07	EPI_ISL_591512
3433	hCoV-19AustraliaNSW10012020	2020-10-08	EPI_ISL_591505
3435	hCoV-19AustraliaNSW1002020	2020-03-19	EPI_ISL_427722
3436	hCoV-19AustraliaNSW10022020	2020-10-08	EPI_ISL_591506
3438	hCoV-19AustraliaNSW10032020	2020-10-10	EPI_ISL_591492
3440	hCoV-19AustraliaNSW10042020	2020-10-11	EPI_ISL_591500
3442	hCoV-19AustraliaNSW10052020	2020-10-12	EPI_ISL_591501
3444	hCoV-19AustraliaNSW10062020	2020-10-11	EPI_ISL_591513
3446	hCoV-19AustraliaNSW10072020	2020-10-11	EPI_ISL_591514
3448	hCoV-19AustraliaNSW10082020	2020-10-11	EPI_ISL_591515
3450	hCoV-19AustraliaNSW10092020	2020-10-12	EPI_ISL_591489
3452	hCoV-19AustraliaNSW10102020	2020-10-12	EPI_ISL_591490
3454	hCoV-19AustraliaNSW10112020	2020-10-12	EPI_ISL_591491
3456	hCoV-19AustraliaNSW1012020	2020-03-16	EPI_ISL_427717
3457	hCoV-19AustraliaNSW10122020	2020-10-12	EPI_ISL_591485
3459	hCoV-19AustraliaNSW10132020	2020-10-14	EPI_ISL_591516
3461	hCoV-19AustraliaNSW10142020	2020-10-13	EPI_ISL_591486
3463	hCoV-19AustraliaNSW10152020	2020-03-22	EPI_ISL_593660
3465	hCoV-19AustraliaNSW10192020	2020-03-29	EPI_ISL_593664
3467	hCoV-19AustraliaNSW102020	2020-02-28	EPI_ISL_413596
3469	hCoV-19AustraliaNSW1022020	2020-03-11	EPI_ISL_427656
3470	hCoV-19AustraliaNSW10232020	2020-04-28	EPI_ISL_593667
3472	hCoV-19AustraliaNSW10272020	2020-03-15	EPI_ISL_593756
3474	hCoV-19AustraliaNSW10282020	2020-03-16	EPI_ISL_593757
3476	hCoV-19AustraliaNSW10292020	2020-03-18	EPI_ISL_593758
3478	hCoV-19AustraliaNSW10302020	2020-03-18	EPI_ISL_593759
3481	hCoV-19AustraliaNSW10312020	2020-07-07	EPI_ISL_593668
3482	hCoV-19AustraliaNSW1032020	2020-03-10	EPI_ISL_427657
3483	hCoV-19AustraliaNSW10322020	2020-06-24	EPI_ISL_593684
3485	hCoV-19AustraliaNSW10332020	2020-06-26	EPI_ISL_593685
3488	hCoV-19AustraliaNSW10352020	2020-07-02	EPI_ISL_593687
3490	hCoV-19AustraliaNSW10362020	2020-07-02	EPI_ISL_593688
3492	hCoV-19AustraliaNSW10382020	2020-06-28	EPI_ISL_593690
3494	hCoV-19AustraliaNSW10402020	2020-06-29	EPI_ISL_593692
3495	hCoV-19AustraliaNSW10412020	2020-06-29	EPI_ISL_593693
3496	hCoV-19AustraliaNSW1042020	2020-03-16	EPI_ISL_427677
3498	hCoV-19AustraliaNSW10422020	2020-07-04	EPI_ISL_593694
3500	hCoV-19AustraliaNSW10432020	2020-07-04	EPI_ISL_593695
3503	hCoV-19AustraliaNSW10442020	2020-07-04	EPI_ISL_593696
3505	hCoV-19AustraliaNSW10452020	2020-07-04	EPI_ISL_593697
3507	hCoV-19AustraliaNSW10462020	2020-07-04	EPI_ISL_593698
3509	hCoV-19AustraliaNSW10472020	2020-07-08	EPI_ISL_593699
3511	hCoV-19AustraliaNSW10482020	2020-07-05	EPI_ISL_593700
3513	hCoV-19AustraliaNSW10492020	2020-07-04	EPI_ISL_593701
3515	hCoV-19AustraliaNSW10502020	2020-07-08	EPI_ISL_593702
3517	hCoV-19AustraliaNSW10512020	2020-07-08	EPI_ISL_593703
3518	hCoV-19AustraliaNSW1052020	2020-03-23	EPI_ISL_427686
3520	hCoV-19AustraliaNSW10522020	2020-07-12	EPI_ISL_593704
3522	hCoV-19AustraliaNSW10532020	2020-07-11	EPI_ISL_593705
3524	hCoV-19AustraliaNSW10542020	2020-07-09	EPI_ISL_593706
3526	hCoV-19AustraliaNSW10552020	2020-07-07	EPI_ISL_593707
3528	hCoV-19AustraliaNSW10562020	2020-07-12	EPI_ISL_593655
3530	hCoV-19AustraliaNSW10572020	2020-07-13	EPI_ISL_593669
3531	hCoV-19AustraliaNSW10592020	2020-07-19	EPI_ISL_593670
3532	hCoV-19AustraliaNSW10602020	2020-07-20	EPI_ISL_593649
3533	hCoV-19AustraliaNSW10612020	2020-07-17	EPI_ISL_593650
3534	hCoV-19AustraliaNSW10622020	2020-07-28	EPI_ISL_593671
3535	hCoV-19AustraliaNSW10632020	2020-07-30	EPI_ISL_593672
3536	hCoV-19AustraliaNSW10642020	2020-07-25	EPI_ISL_593760
3537	hCoV-19AustraliaNSW10692020	2020-07-16	EPI_ISL_593709
3538	hCoV-19AustraliaNSW10702020	2020-08-04	EPI_ISL_593656
3540	hCoV-19AustraliaNSW10712020	2020-08-09	EPI_ISL_593659
3542	hCoV-19AustraliaNSW10722020	2020-08-08	EPI_ISL_593657
3544	hCoV-19AustraliaNSW10732020	2020-08-06	EPI_ISL_593761
3546	hCoV-19AustraliaNSW10742020	2020-08-10	EPI_ISL_593676
3547	hCoV-19AustraliaNSW10752020	2020-08-10	EPI_ISL_593677
3549	hCoV-19AustraliaNSW10762020	2020-08-04	EPI_ISL_593710
3551	hCoV-19AustraliaNSW10772020	2020-07-31	EPI_ISL_593711
3552	hCoV-19AustraliaNSW10782020	2020-08-11	EPI_ISL_593767
3553	hCoV-19AustraliaNSW10802020	2020-08-10	EPI_ISL_593653
3554	hCoV-19AustraliaNSW10812020	2020-08-08	EPI_ISL_593769
3555	hCoV-19AustraliaNSW1082020	2020-03-19	EPI_ISL_427804
3556	hCoV-19AustraliaNSW10832020	2020-08-08	EPI_ISL_593712
3557	hCoV-19AustraliaNSW10852020	2020-08-17	EPI_ISL_593680
3559	hCoV-19AustraliaNSW10862020	2020-08-08	EPI_ISL_593766
3561	hCoV-19AustraliaNSW10872020	2020-08-19	EPI_ISL_593681
3563	hCoV-19AustraliaNSW10882020	2020-08-20	EPI_ISL_593651
3565	hCoV-19AustraliaNSW10892020	2020-08-19	EPI_ISL_593768
3567	hCoV-19AustraliaNSW10902020	2020-08-19	EPI_ISL_593762
3569	hCoV-19AustraliaNSW10912020	2020-08-24	EPI_ISL_593647
3571	hCoV-19AustraliaNSW10922020	2020-08-24	EPI_ISL_593648
3573	hCoV-19AustraliaNSW10932020	2020-08-26	EPI_ISL_593682
3575	hCoV-19AustraliaNSW10942020	2020-08-27	EPI_ISL_593763
3576	hCoV-19AustraliaNSW10972020	2020-09-03	EPI_ISL_593764
3578	hCoV-19AustraliaNSW10982020	2020-08-23	EPI_ISL_593713
3580	hCoV-19AustraliaNSW1102020	2020-03-21	EPI_ISL_427741
3581	hCoV-19AustraliaNSW11042020	2020-08-22	EPI_ISL_593719
3583	hCoV-19AustraliaNSW11052020	2020-06-06	EPI_ISL_593720
3585	hCoV-19AustraliaNSW11062020	2020-08-20	EPI_ISL_593721
3586	hCoV-19AustraliaNSW11072020	2020-08-11	EPI_ISL_593722
3588	hCoV-19AustraliaNSW11082020	2020-08-11	EPI_ISL_593723
3590	hCoV-19AustraliaNSW11112020	2020-07-03	EPI_ISL_593726
3591	hCoV-19AustraliaNSW1112020	2020-03-16	EPI_ISL_427661
3592	hCoV-19AustraliaNSW11122020	2020-09-01	EPI_ISL_593727
3594	hCoV-19AustraliaNSW11132020	2020-09-02	EPI_ISL_593728
3596	hCoV-19AustraliaNSW11142020	2020-09-15	EPI_ISL_593770
3598	hCoV-19AustraliaNSW11152020	2020-09-15	EPI_ISL_593729
3600	hCoV-19AustraliaNSW11162020	2020-09-15	EPI_ISL_593730
3602	hCoV-19AustraliaNSW11172020	2020-09-15	EPI_ISL_593731
3604	hCoV-19AustraliaNSW112020	2020-03-02	EPI_ISL_413597
3605	hCoV-19AustraliaNSW11212020	2020-09-13	EPI_ISL_593735
3607	hCoV-19AustraliaNSW1122020	2020-03-15	EPI_ISL_427666
3608	hCoV-19AustraliaNSW11222020	2020-09-13	EPI_ISL_593736
3610	hCoV-19AustraliaNSW11232020	2020-09-13	EPI_ISL_593737
3612	hCoV-19AustraliaNSW11242020	2020-09-09	EPI_ISL_593738
3614	hCoV-19AustraliaNSW11252020	2020-09-10	EPI_ISL_593739
3616	hCoV-19AustraliaNSW11262020	2020-09-11	EPI_ISL_593740
3618	hCoV-19AustraliaNSW11272020	2020-09-08	EPI_ISL_593741
3620	hCoV-19AustraliaNSW11292020	2020-09-08	EPI_ISL_593742
3622	hCoV-19AustraliaNSW11302020	2020-09-05	EPI_ISL_593743
3624	hCoV-19AustraliaNSW11312020	2020-09-23	EPI_ISL_593765
3626	hCoV-19AustraliaNSW1132020	2020-03-17	EPI_ISL_427728
3627	hCoV-19AustraliaNSW11322020	2020-09-29	EPI_ISL_593744
3629	hCoV-19AustraliaNSW11332020	2020-10-04	EPI_ISL_593745
3631	hCoV-19AustraliaNSW11342020	2020-04-09	EPI_ISL_593771
3633	hCoV-19AustraliaNSW11352020	2020-04-27	EPI_ISL_593746
3635	hCoV-19AustraliaNSW11362020	2020-04-27	EPI_ISL_593747
3637	hCoV-19AustraliaNSW11372020	2020-07-27	EPI_ISL_593748
3638	hCoV-19AustraliaNSW11402020	2020-09-17	EPI_ISL_593750
3640	hCoV-19AustraliaNSW11412020	2020-10-03	EPI_ISL_593751
3642	hCoV-19AustraliaNSW1142020	2020-03-19	EPI_ISL_427724
3643	hCoV-19AustraliaNSW11422020	2020-09-22	EPI_ISL_593752
3645	hCoV-19AustraliaNSW11432020	2020-09-30	EPI_ISL_593753
3647	hCoV-19AustraliaNSW11452020	2020-09-20	EPI_ISL_593754
3649	hCoV-19AustraliaNSW11482020	2020-09-17	EPI_ISL_629001
3651	hCoV-19AustraliaNSW11492020	2020-10-14	EPI_ISL_629002
3653	hCoV-19AustraliaNSW11502020	2020-10-06	EPI_ISL_629003
3655	hCoV-19AustraliaNSW11512020	2020-10-07	EPI_ISL_629004
3657	hCoV-19AustraliaNSW1152020	2020-03-21	EPI_ISL_427696
3658	hCoV-19AustraliaNSW11522020	2020-10-10	EPI_ISL_629005
3660	hCoV-19AustraliaNSW11532020	2020-10-10	EPI_ISL_629006
3662	hCoV-19AustraliaNSW11542020	2020-10-25	EPI_ISL_629007
3664	hCoV-19AustraliaNSW11552020	2020-10-27	EPI_ISL_629008
3666	hCoV-19AustraliaNSW11562020	2020-10-30	EPI_ISL_629009
3668	hCoV-19AustraliaNSW11572020	2020-10-15	EPI_ISL_629010
3670	hCoV-19AustraliaNSW11582020	2020-09-24	EPI_ISL_629029
3672	hCoV-19AustraliaNSW11592020	2020-09-28	EPI_ISL_629030
3674	hCoV-19AustraliaNSW1162020	2020-03-21	EPI_ISL_427698
3675	hCoV-19AustraliaNSW11622020	2020-08-03	EPI_ISL_639730
3676	hCoV-19AustraliaNSW11632020	2020-10-07	EPI_ISL_639731
3678	hCoV-19AustraliaNSW11642020	2020-10-18	EPI_ISL_639732
3681	hCoV-19AustraliaNSW11652020	2020-11-02	EPI_ISL_639733
3684	hCoV-19AustraliaNSW11662020	2020-11-02	EPI_ISL_639734
3687	hCoV-19AustraliaNSW11672020	2020-11-02	EPI_ISL_639735
3689	hCoV-19AustraliaNSW11692020	2020-10-20	EPI_ISL_639737
3691	hCoV-19AustraliaNSW11702020	2020-10-26	EPI_ISL_639738
3693	hCoV-19AustraliaNSW1172020	2020-03-24	EPI_ISL_427756
3694	hCoV-19AustraliaNSW11732020	2020-10-28	EPI_ISL_667778
3696	hCoV-19AustraliaNSW11742020	2020-10-16	EPI_ISL_667779
3699	hCoV-19AustraliaNSW11772020	2020-11-02	EPI_ISL_667781
3701	hCoV-19AustraliaNSW11782020	2020-10-24	EPI_ISL_667782
3703	hCoV-19AustraliaNSW11802020	2020-10-26	EPI_ISL_667783
3705	hCoV-19AustraliaNSW11812020	2020-10-22	EPI_ISL_667784
3707	hCoV-19AustraliaNSW1182020	2020-03-22	EPI_ISL_427693
3708	hCoV-19AustraliaNSW11822020	2020-10-22	EPI_ISL_667785
3710	hCoV-19AustraliaNSW11842020	2020-10-24	EPI_ISL_667786
3712	hCoV-19AustraliaNSW11872020	2020-10-30	EPI_ISL_667788
3714	hCoV-19AustraliaNSW11882020	2020-10-28	EPI_ISL_667789
3716	hCoV-19AustraliaNSW11892020	2020-10-30	EPI_ISL_667790
3718	hCoV-19AustraliaNSW11902020	2020-10-25	EPI_ISL_667791
3720	hCoV-19AustraliaNSW1192020	2020-03-22	EPI_ISL_427669
3721	hCoV-19AustraliaNSW11932020	2020-10-30	EPI_ISL_667793
3723	hCoV-19AustraliaNSW11942020	2020-10-30	EPI_ISL_667794
3725	hCoV-19AustraliaNSW11952020	2020-10-30	EPI_ISL_667795
3727	hCoV-19AustraliaNSW11962020	2020-10-11	EPI_ISL_667796
3729	hCoV-19AustraliaNSW11972020	2020-10-17	EPI_ISL_667797
3732	hCoV-19AustraliaNSW11982020	2020-11-06	EPI_ISL_667798
3735	hCoV-19AustraliaNSW12002020	2020-11-07	EPI_ISL_667800
3738	hCoV-19AustraliaNSW12012020	2020-11-08	EPI_ISL_667801
3740	hCoV-19AustraliaNSW1202020	2020-03-22	EPI_ISL_427679
3742	hCoV-19AustraliaNSW12032020	2020-11-06	EPI_ISL_667802
3745	hCoV-19AustraliaNSW12052020	2020-11-08	EPI_ISL_667803
3748	hCoV-19AustraliaNSW12062020	2020-11-09	EPI_ISL_667804
3751	hCoV-19AustraliaNSW12072020	2020-11-07	EPI_ISL_667805
3754	hCoV-19AustraliaNSW12082020	2020-11-03	EPI_ISL_667806
3757	hCoV-19AustraliaNSW12112020	2020-11-16	EPI_ISL_672655
3759	hCoV-19AustraliaNSW1212020	2020-03-22	EPI_ISL_427688
3761	hCoV-19AustraliaNSW12122020	2020-11-19	EPI_ISL_672656
3764	hCoV-19AustraliaNSW12132020	2020-11-19	EPI_ISL_672657
3767	hCoV-19AustraliaNSW12142020	2020-11-19	EPI_ISL_672658
3770	hCoV-19AustraliaNSW12152020	2020-11-17	EPI_ISL_672659
3773	hCoV-19AustraliaNSW12162020	2020-11-14	EPI_ISL_672660
3776	hCoV-19AustraliaNSW12172020	2020-11-13	EPI_ISL_672661
3779	hCoV-19AustraliaNSW12182020	2020-11-13	EPI_ISL_672662
3781	hCoV-19AustraliaNSW12192020	2020-12-15	EPI_ISL_708798
3783	hCoV-19AustraliaNSW12202020	2020-12-15	EPI_ISL_708799
3786	hCoV-19AustraliaNSW12212020	2020-11-08	EPI_ISL_710120
3789	hCoV-19AustraliaNSW12232020	2020-11-03	EPI_ISL_710121
3792	hCoV-19AustraliaNSW12242020	2020-11-14	EPI_ISL_710122
3795	hCoV-19AustraliaNSW12252020	2020-11-19	EPI_ISL_710123
3798	hCoV-19AustraliaNSW12262020	2020-11-29	EPI_ISL_710124
3800	hCoV-19AustraliaNSW12272020	2020-12-02	EPI_ISL_710125
3802	hCoV-19AustraliaNSW12282020	2020-12-04	EPI_ISL_710126
3804	hCoV-19AustraliaNSW12292020	2020-12-01	EPI_ISL_710127
3806	hCoV-19AustraliaNSW12302020	2020-12-01	EPI_ISL_710128
3808	hCoV-19AustraliaNSW12312020	2020-12-16	EPI_ISL_710129
3810	hCoV-19AustraliaNSW1232020	2020-03-23	EPI_ISL_427780
3812	hCoV-19AustraliaNSW12322020	2020-11-30	EPI_ISL_740863
3815	hCoV-19AustraliaNSW12332020	2020-11-29	EPI_ISL_740864
3817	hCoV-19AustraliaNSW12352020	2020-12-16	EPI_ISL_740866
3819	hCoV-19AustraliaNSW12382020	2020-12-10	EPI_ISL_740869
3821	hCoV-19AustraliaNSW12392020	2020-12-11	EPI_ISL_740870
3823	hCoV-19AustraliaNSW12402020	2020-12-08	EPI_ISL_740871
3825	hCoV-19AustraliaNSW12422020	2020-12-09	EPI_ISL_740873
3827	hCoV-19AustraliaNSW12432020	2020-12-09	EPI_ISL_740874
3829	hCoV-19AustraliaNSW12442020	2020-12-16	EPI_ISL_740875
3831	hCoV-19AustraliaNSW12452020	2020-12-16	EPI_ISL_740876
3833	hCoV-19AustraliaNSW12462020	2020-12-16	EPI_ISL_740877
3835	hCoV-19AustraliaNSW12472020	2020-12-16	EPI_ISL_740878
3837	hCoV-19AustraliaNSW12482020	2020-12-17	EPI_ISL_740879
3839	hCoV-19AustraliaNSW12492020	2020-12-17	EPI_ISL_740880
3841	hCoV-19AustraliaNSW1252020	2020-03-23	EPI_ISL_427785
3842	hCoV-19AustraliaNSW12542020	2020-12-17	EPI_ISL_740885
3844	hCoV-19AustraliaNSW12602020	2020-12-17	EPI_ISL_740891
3846	hCoV-19AustraliaNSW1262020	2020-03-23	EPI_ISL_427794
3847	hCoV-19AustraliaNSW12662020	2020-12-16	EPI_ISL_745097
3849	hCoV-19AustraliaNSW12672020	2020-12-16	EPI_ISL_745098
3851	hCoV-19AustraliaNSW12682020	2020-12-16	EPI_ISL_745099
3853	hCoV-19AustraliaNSW12692020	2020-12-17	EPI_ISL_745100
3855	hCoV-19AustraliaNSW12702020	2020-12-17	EPI_ISL_745101
3857	hCoV-19AustraliaNSW12712020	2020-12-17	EPI_ISL_745102
3859	hCoV-19AustraliaNSW12722020	2020-12-17	EPI_ISL_745103
3861	hCoV-19AustraliaNSW12732020	2020-12-17	EPI_ISL_745104
3863	hCoV-19AustraliaNSW12742020	2020-12-16	EPI_ISL_745105
3865	hCoV-19AustraliaNSW12752020	2020-12-17	EPI_ISL_745091
3867	hCoV-19AustraliaNSW12762020	2020-12-17	EPI_ISL_745092
3869	hCoV-19AustraliaNSW12772020	2020-12-17	EPI_ISL_745108
3871	hCoV-19AustraliaNSW12782020	2020-12-17	EPI_ISL_745093
3873	hCoV-19AustraliaNSW12792020	2020-12-17	EPI_ISL_745094
3875	hCoV-19AustraliaNSW12802020	2020-12-17	EPI_ISL_745095
3877	hCoV-19AustraliaNSW12812020	2020-12-17	EPI_ISL_745096
3879	hCoV-19AustraliaNSW1282020	2020-03-22	EPI_ISL_427689
3880	hCoV-19AustraliaNSW12822020	2020-12-17	EPI_ISL_745106
3882	hCoV-19AustraliaNSW12832020	2020-12-17	EPI_ISL_745107
3885	hCoV-19AustraliaNSW12842020	2020-11-12	EPI_ISL_767850
3888	hCoV-19AustraliaNSW12852020	2020-11-20	EPI_ISL_767851
3891	hCoV-19AustraliaNSW12862020	2020-11-20	EPI_ISL_767852
3893	hCoV-19AustraliaNSW12872020	2020-12-03	EPI_ISL_767853
3895	hCoV-19AustraliaNSW12882020	2020-12-01	EPI_ISL_767854
3897	hCoV-19AustraliaNSW12892020	2020-12-01	EPI_ISL_767855
3899	hCoV-19AustraliaNSW12902020	2020-12-01	EPI_ISL_767856
3902	hCoV-19AustraliaNSW12912020	2020-11-29	EPI_ISL_767857
3904	hCoV-19AustraliaNSW1292020	2020-03-23	EPI_ISL_427760
3906	hCoV-19AustraliaNSW12922020	2020-11-22	EPI_ISL_767858
3909	hCoV-19AustraliaNSW12932020	2020-11-20	EPI_ISL_767859
3912	hCoV-19AustraliaNSW12942020	2020-11-20	EPI_ISL_767860
3915	hCoV-19AustraliaNSW12952020	2020-11-17	EPI_ISL_767861
3918	hCoV-19AustraliaNSW12962020	2020-11-17	EPI_ISL_767862
3921	hCoV-19AustraliaNSW12972020	2020-11-12	EPI_ISL_767863
3924	hCoV-19AustraliaNSW12982020	2020-11-08	EPI_ISL_767864
3927	hCoV-19AustraliaNSW12992020	2020-11-08	EPI_ISL_767865
3930	hCoV-19AustraliaNSW13002020	2020-11-08	EPI_ISL_767866
3933	hCoV-19AustraliaNSW13012020	2020-11-06	EPI_ISL_767867
3935	hCoV-19AustraliaNSW1302020	2020-03-24	EPI_ISL_427768
3936	hCoV-19AustraliaNSW1312020	2020-03-23	EPI_ISL_427783
3937	hCoV-19AustraliaNSW13182020	2020-12-17	EPI_ISL_767884
3939	hCoV-19AustraliaNSW13202020	2020-12-15	EPI_ISL_767886
3941	hCoV-19AustraliaNSW13212020	2020-12-16	EPI_ISL_767887
3943	hCoV-19AustraliaNSW1322020	2020-03-23	EPI_ISL_427787
3944	hCoV-19AustraliaNSW13222020	2020-12-16	EPI_ISL_767888
3946	hCoV-19AustraliaNSW13252020	2020-12-17	EPI_ISL_767891
3948	hCoV-19AustraliaNSW13272020	2020-12-23	EPI_ISL_767893
3950	hCoV-19AustraliaNSW13292020	2020-12-24	EPI_ISL_767895
3952	hCoV-19AustraliaNSW13302020	2020-12-24	EPI_ISL_767896
3954	hCoV-19AustraliaNSW13312020	2020-12-24	EPI_ISL_767897
3956	hCoV-19AustraliaNSW13322020	2020-12-24	EPI_ISL_767898
3958	hCoV-19AustraliaNSW13332020	2020-12-25	EPI_ISL_767899
3960	hCoV-19AustraliaNSW13342020	2020-12-25	EPI_ISL_767900
3962	hCoV-19AustraliaNSW13352020	2020-12-25	EPI_ISL_767901
3964	hCoV-19AustraliaNSW13382020	2020-12-26	EPI_ISL_767904
3966	hCoV-19AustraliaNSW13402020	2020-12-29	EPI_ISL_767906
3968	hCoV-19AustraliaNSW1342020	2020-03-21	EPI_ISL_427742
3969	hCoV-19AustraliaNSW13422020	2020-12-29	EPI_ISL_767908
3971	hCoV-19AustraliaNSW13432020	2020-12-29	EPI_ISL_767909
3973	hCoV-19AustraliaNSW13442020	2020-12-29	EPI_ISL_767910
3975	hCoV-19AustraliaNSW13452020	2020-12-29	EPI_ISL_767911
3977	hCoV-19AustraliaNSW13462020	2020-12-29	EPI_ISL_767912
3979	hCoV-19AustraliaNSW13472020	2020-12-29	EPI_ISL_767913
3981	hCoV-19AustraliaNSW13482020	2020-12-29	EPI_ISL_767914
3983	hCoV-19AustraliaNSW13492020	2020-12-23	EPI_ISL_767915
3985	hCoV-19AustraliaNSW1352020	2020-03-22	EPI_ISL_427673
3986	hCoV-19AustraliaNSW13552020	2020-12-29	EPI_ISL_767921
3988	hCoV-19AustraliaNSW13562020	2020-12-25	EPI_ISL_767922
3990	hCoV-19AustraliaNSW13612020	2020-12-30	EPI_ISL_767927
3992	hCoV-19AustraliaNSW1362020	2020-03-23	EPI_ISL_427692
3993	hCoV-19AustraliaNSW13622020	2020-12-30	EPI_ISL_767928
3995	hCoV-19AustraliaNSW13652020	2020-12-25	EPI_ISL_767931
3997	hCoV-19AustraliaNSW13662020	2020-12-24	EPI_ISL_767932
3999	hCoV-19AustraliaNSW13712021	2021-01-03	EPI_ISL_767937
4001	hCoV-19AustraliaNSW1372020	2020-03-23	EPI_ISL_427700
4002	hCoV-19AustraliaNSW13722021	2021-01-02	EPI_ISL_767938
4004	hCoV-19AustraliaNSW13732021	2021-01-01	EPI_ISL_767939
4006	hCoV-19AustraliaNSW13742021	2021-01-01	EPI_ISL_767940
4009	hCoV-19AustraliaNSW1382020	2020-03-23	EPI_ISL_427761
4014	hCoV-19AustraliaNSW13882021	2021-01-04	EPI_ISL_779398
4016	hCoV-19AustraliaNSW13892020	2020-12-30	EPI_ISL_779399
4018	hCoV-19AustraliaNSW13912021	2021-01-01	EPI_ISL_779401
4020	hCoV-19AustraliaNSW13932021	2021-01-02	EPI_ISL_779402
4022	hCoV-19AustraliaNSW14092020	2020-12-17	EPI_ISL_792024
4024	hCoV-19AustraliaNSW14102020	2020-12-17	EPI_ISL_792025
4026	hCoV-19AustraliaNSW1412020	2020-03-22	EPI_ISL_427802
4027	hCoV-19AustraliaNSW142020	2020-03-03	EPI_ISL_413600
4028	hCoV-19AustraliaNSW1422020	2020-03-24	EPI_ISL_427749
4029	hCoV-19AustraliaNSW14242021	2021-01-10	EPI_ISL_803108
4032	hCoV-19AustraliaNSW14312020	2020-11-08	EPI_ISL_806718
4034	hCoV-19AustraliaNSW1432020	2020-03-21	EPI_ISL_427737
4036	hCoV-19AustraliaNSW14332020	2020-12-26	EPI_ISL_806720
4038	hCoV-19AustraliaNSW14372020	2020-12-29	EPI_ISL_806724
4040	hCoV-19AustraliaNSW14382021	2021-01-02	EPI_ISL_806725
4042	hCoV-19AustraliaNSW14392021	2021-01-01	EPI_ISL_806726
4044	hCoV-19AustraliaNSW14412021	2021-01-01	EPI_ISL_806728
4046	hCoV-19AustraliaNSW1442020	2020-03-21	EPI_ISL_427738
4047	hCoV-19AustraliaNSW14422021	2021-01-06	EPI_ISL_806729
4049	hCoV-19AustraliaNSW14472021	2021-01-10	EPI_ISL_812521
4052	hCoV-19AustraliaNSW14502020	2020-11-25	EPI_ISL_845786
4055	hCoV-19AustraliaNSW14512020	2020-11-27	EPI_ISL_845787
4057	hCoV-19AustraliaNSW1452020	2020-03-21	EPI_ISL_427708
4059	hCoV-19AustraliaNSW14522020	2020-11-25	EPI_ISL_845788
4062	hCoV-19AustraliaNSW14532020	2020-11-25	EPI_ISL_845789
4065	hCoV-19AustraliaNSW14542020	2020-11-26	EPI_ISL_845790
4068	hCoV-19AustraliaNSW14552020	2020-11-28	EPI_ISL_845791
4071	hCoV-19AustraliaNSW14562020	2020-11-28	EPI_ISL_845792
4074	hCoV-19AustraliaNSW14572020	2020-11-28	EPI_ISL_845793
4077	hCoV-19AustraliaNSW14582020	2020-11-30	EPI_ISL_845794
4080	hCoV-19AustraliaNSW14592020	2020-11-28	EPI_ISL_845795
4082	hCoV-19AustraliaNSW14612021	2021-01-10	EPI_ISL_845797
4084	hCoV-19AustraliaNSW1462020	2020-03-23	EPI_ISL_427682
4085	hCoV-19AustraliaNSW14662021	2021-01-15	EPI_ISL_845802
4087	hCoV-19AustraliaNSW14672021	2021-01-15	EPI_ISL_845803
4089	hCoV-19AustraliaNSW14682021	2021-01-15	EPI_ISL_845804
4091	hCoV-19AustraliaNSW14692021	2021-01-15	EPI_ISL_845805
4093	hCoV-19AustraliaNSW14702021	2021-01-13	EPI_ISL_845806
4095	hCoV-19AustraliaNSW14732021	2021-01-09	EPI_ISL_857308
4097	hCoV-19AustraliaNSW14752021	2021-01-15	EPI_ISL_857310
4099	hCoV-19AustraliaNSW14762021	2021-01-15	EPI_ISL_857311
4101	hCoV-19AustraliaNSW14772021	2021-01-15	EPI_ISL_857312
4103	hCoV-19AustraliaNSW14802021	2021-01-04	EPI_ISL_872573
4104	hCoV-19AustraliaNSW1482020	2020-03-23	EPI_ISL_427683
4105	hCoV-19AustraliaNSW14822021	2021-01-02	EPI_ISL_872575
4106	hCoV-19AustraliaNSW14832021	2021-01-06	EPI_ISL_872576
4107	hCoV-19AustraliaNSW14842021	2021-01-04	EPI_ISL_872577
4108	hCoV-19AustraliaNSW14852021	2021-01-06	EPI_ISL_872578
4109	hCoV-19AustraliaNSW14872021	2021-01-10	EPI_ISL_872580
4110	hCoV-19AustraliaNSW14882021	2021-01-10	EPI_ISL_872581
4111	hCoV-19AustraliaNSW14892021	2021-01-09	EPI_ISL_872582
4112	hCoV-19AustraliaNSW14902021	2021-01-18	EPI_ISL_872583
4113	hCoV-19AustraliaNSW14922020	2020-12-16	EPI_ISL_872585
4114	hCoV-19AustraliaNSW14932021	2021-01-18	EPI_ISL_872586
4115	hCoV-19AustraliaNSW14952021	2021-01-13	EPI_ISL_872588
4116	hCoV-19AustraliaNSW15002021	2021-01-21	EPI_ISL_914876
4117	hCoV-19AustraliaNSW1502020	2020-03-19	EPI_ISL_427796
4118	hCoV-19AustraliaNSW15022021	2021-01-31	EPI_ISL_942895
4120	hCoV-19AustraliaNSW15032020	2020-11-19	EPI_ISL_1098647
4122	hCoV-19AustraliaNSW15042021	2021-02-05	EPI_ISL_1098649
4124	hCoV-19AustraliaNSW15052021	2021-02-07	EPI_ISL_1098648
4126	hCoV-19AustraliaNSW15062021	2021-02-06	EPI_ISL_1098650
4128	hCoV-19AustraliaNSW15082021	2021-02-24	EPI_ISL_1098652
4130	hCoV-19AustraliaNSW1512020	2020-03-18	EPI_ISL_427721
4131	hCoV-19AustraliaNSW152020	2020-03-03	EPI_ISL_417383
4133	hCoV-19AustraliaNSW15212021	2021-03-12	EPI_ISL_1383241
4135	hCoV-19AustraliaNSW15222021	2021-03-12	EPI_ISL_1383242
4137	hCoV-19AustraliaNSW15242021	2021-03-12	EPI_ISL_1383244
4139	hCoV-19AustraliaNSW15252021	2021-03-12	EPI_ISL_1383245
4141	hCoV-19AustraliaNSW15312021	2021-03-24	EPI_ISL_1447290
4143	hCoV-19AustraliaNSW15322021	2021-03-24	EPI_ISL_1447291
4144	hCoV-19AustraliaNSW1542020	2020-03-09	EPI_ISL_427652
4145	hCoV-19AustraliaNSW1562020	2020-03-18	EPI_ISL_427719
4149	hCoV-19AustraliaNSW1572020	2020-03-22	EPI_ISL_427674
4152	hCoV-19AustraliaNSW1582020	2020-03-16	EPI_ISL_427735
4155	hCoV-19AustraliaNSW1592020	2020-03-24	EPI_ISL_427781
4164	hCoV-19AustraliaNSW1602020	2020-03-24	EPI_ISL_427784
4169	hCoV-19AustraliaNSW1612020	2020-03-24	EPI_ISL_427788
4173	hCoV-19AustraliaNSW1622020	2020-03-23	EPI_ISL_427758
4178	hCoV-19AustraliaNSW1632020	2020-03-20	EPI_ISL_427789
4189	hCoV-19AustraliaNSW1642020	2020-03-22	EPI_ISL_427715
4196	hCoV-19AustraliaNSW1652020	2020-03-17	EPI_ISL_427731
4203	hCoV-19AustraliaNSW1672020	2020-03-22	EPI_ISL_427697
4209	hCoV-19AustraliaNSW1682020	2020-03-21	EPI_ISL_427739
4210	hCoV-19AustraliaNSW1692020	2020-03-20	EPI_ISL_427779
4212	hCoV-19AustraliaNSW1702020	2020-03-22	EPI_ISL_427676
4216	hCoV-19AustraliaNSW1712020	2020-03-21	EPI_ISL_427743
4221	hCoV-19AustraliaNSW1732020	2020-03-24	EPI_ISL_427801
4222	hCoV-19AustraliaNSW1742020	2020-03-21	EPI_ISL_427668
4223	hCoV-19AustraliaNSW1752020	2020-03-18	EPI_ISL_427687
4224	hCoV-19AustraliaNSW1762020	2020-03-18	EPI_ISL_427734
4225	hCoV-19AustraliaNSW1772020	2020-03-23	EPI_ISL_427667
4226	hCoV-19AustraliaNSW1782020	2020-03-21	EPI_ISL_427670
4227	hCoV-19AustraliaNSW1792020	2020-03-23	EPI_ISL_427685
4228	hCoV-19AustraliaNSW1802020	2020-03-22	EPI_ISL_427701
4229	hCoV-19AustraliaNSW1812020	2020-03-21	EPI_ISL_427709
4230	hCoV-19AustraliaNSW1822020	2020-03-21	EPI_ISL_427713
4231	hCoV-19AustraliaNSW1832020	2020-03-22	EPI_ISL_427714
4232	hCoV-19AustraliaNSW1862020	2020-03-23	EPI_ISL_427803
4233	hCoV-19AustraliaNSW1872020	2020-03-22	EPI_ISL_427691
4234	hCoV-19AustraliaNSW1882020	2020-03-22	EPI_ISL_427694
4235	hCoV-19AustraliaNSW1892020	2020-03-21	EPI_ISL_427740
4236	hCoV-19AustraliaNSW1902020	2020-03-20	EPI_ISL_427736
4237	hCoV-19AustraliaNSW1932020	2020-03-23	EPI_ISL_427798
4238	hCoV-19AustraliaNSW1942020	2020-03-22	EPI_ISL_427763
4239	hCoV-19AustraliaNSW1952020	2020-03-21	EPI_ISL_427767
4240	hCoV-19AustraliaNSW1962020	2020-03-23	EPI_ISL_427806
4241	hCoV-19AustraliaNSW1972020	2020-03-23	EPI_ISL_427746
4242	hCoV-19AustraliaNSW1982020	2020-03-23	EPI_ISL_427707
4243	hCoV-19AustraliaNSW1992020	2020-03-23	EPI_ISL_427747
4244	hCoV-19AustraliaNSW2002020	2020-03-23	EPI_ISL_427684
4245	hCoV-19AustraliaNSW20042020	2020-03-15	EPI_ISL_500596
4247	hCoV-19AustraliaNSW20052020	2020-03-14	EPI_ISL_500597
4249	hCoV-19AustraliaNSW20112020	2020-03-13	EPI_ISL_500598
4251	hCoV-19AustraliaNSW2012020	2020-03-21	EPI_ISL_427710
4252	hCoV-19AustraliaNSW20132020	2020-03-22	EPI_ISL_500599
4254	hCoV-19AustraliaNSW20142020	2020-03-22	EPI_ISL_500600
4256	hCoV-19AustraliaNSW20172020	2020-03-20	EPI_ISL_500601
4258	hCoV-19AustraliaNSW20182020	2020-03-21	EPI_ISL_500602
4260	hCoV-19AustraliaNSW20202020	2020-03-21	EPI_ISL_500603
4262	hCoV-19AustraliaNSW20212020	2020-03-20	EPI_ISL_500604
4264	hCoV-19AustraliaNSW2022020	2020-03-23	EPI_ISL_427762
4265	hCoV-19AustraliaNSW20262020	2020-03-20	EPI_ISL_500605
4267	hCoV-19AustraliaNSW20272020	2020-03-20	EPI_ISL_500606
4269	hCoV-19AustraliaNSW20282020	2020-03-20	EPI_ISL_678293
4271	hCoV-19AustraliaNSW20292020	2020-03-20	EPI_ISL_509492
4273	hCoV-19AustraliaNSW2032020	2020-03-22	EPI_ISL_427765
4274	hCoV-19AustraliaNSW20322020	2020-03-21	EPI_ISL_500607
4275	hCoV-19AustraliaNSW20332020	2020-03-21	EPI_ISL_500608
4277	hCoV-19AustraliaNSW20342020	2020-03-22	EPI_ISL_509493
4279	hCoV-19AustraliaNSW20372020	2020-03-22	EPI_ISL_500609
4281	hCoV-19AustraliaNSW20382020	2020-03-22	EPI_ISL_500610
4283	hCoV-19AustraliaNSW20392020	2020-03-22	EPI_ISL_500611
4285	hCoV-19AustraliaNSW20412020	2020-03-20	EPI_ISL_500612
4287	hCoV-19AustraliaNSW2042020	2020-03-23	EPI_ISL_427792
4288	hCoV-19AustraliaNSW20422020	2020-03-20	EPI_ISL_500613
4290	hCoV-19AustraliaNSW20432020	2020-03-20	EPI_ISL_500614
4292	hCoV-19AustraliaNSW20442020	2020-03-20	EPI_ISL_500615
4294	hCoV-19AustraliaNSW20452020	2020-03-21	EPI_ISL_500616
4296	hCoV-19AustraliaNSW20462020	2020-03-20	EPI_ISL_500617
4298	hCoV-19AustraliaNSW20472020	2020-03-21	EPI_ISL_500618
4300	hCoV-19AustraliaNSW20492020	2020-03-21	EPI_ISL_500619
4302	hCoV-19AustraliaNSW20502020	2020-03-22	EPI_ISL_500620
4304	hCoV-19AustraliaNSW20512020	2020-03-22	EPI_ISL_509494
4305	hCoV-19AustraliaNSW2052020	2020-03-22	EPI_ISL_427745
4306	hCoV-19AustraliaNSW20552020	2020-03-19	EPI_ISL_509495
4308	hCoV-19AustraliaNSW2062020	2020-03-22	EPI_ISL_427695
4309	hCoV-19AustraliaNSW20632020	2020-03-19	EPI_ISL_509496
4311	hCoV-19AustraliaNSW20712020	2020-03-20	EPI_ISL_509497
4313	hCoV-19AustraliaNSW2072020	2020-03-21	EPI_ISL_427807
4314	hCoV-19AustraliaNSW2082020	2020-03-20	EPI_ISL_427753
4315	hCoV-19AustraliaNSW2092020	2020-03-20	EPI_ISL_427755
4316	hCoV-19AustraliaNSW20992020	2020-03-21	EPI_ISL_678297
4318	hCoV-19AustraliaNSW21102020	2020-03-22	EPI_ISL_678299
4320	hCoV-19AustraliaNSW2112020	2020-03-21	EPI_ISL_427699
4321	hCoV-19AustraliaNSW21152020	2020-04-26	EPI_ISL_500621
4323	hCoV-19AustraliaNSW21162020	2020-04-27	EPI_ISL_500622
4325	hCoV-19AustraliaNSW21202020	2020-04-13	EPI_ISL_509498
4327	hCoV-19AustraliaNSW2122020	2020-03-21	EPI_ISL_427671
4328	hCoV-19AustraliaNSW21252020	2020-04-28	EPI_ISL_509499
4330	hCoV-19AustraliaNSW21262020	2020-04-29	EPI_ISL_509500
4332	hCoV-19AustraliaNSW21282020	2020-04-30	EPI_ISL_500623
4334	hCoV-19AustraliaNSW21312020	2020-04-05	EPI_ISL_500624
4336	hCoV-19AustraliaNSW2132020	2020-03-17	EPI_ISL_427726
4337	hCoV-19AustraliaNSW21322020	2020-04-05	EPI_ISL_500625
4339	hCoV-19AustraliaNSW21372020	2020-03-09	EPI_ISL_500626
4341	hCoV-19AustraliaNSW21392020	2020-03-10	EPI_ISL_500627
4343	hCoV-19AustraliaNSW2142020	2020-03-17	EPI_ISL_427727
4344	hCoV-19AustraliaNSW21422020	2020-03-15	EPI_ISL_509501
4346	hCoV-19AustraliaNSW21432020	2020-03-15	EPI_ISL_509502
4348	hCoV-19AustraliaNSW21442020	2020-03-15	EPI_ISL_527008
4349	hCoV-19AustraliaNSW21462020	2020-03-14	EPI_ISL_509503
4351	hCoV-19AustraliaNSW21472020	2020-03-13	EPI_ISL_500628
4353	hCoV-19AustraliaNSW21482020	2020-03-16	EPI_ISL_500629
4355	hCoV-19AustraliaNSW21492020	2020-03-16	EPI_ISL_500630
4357	hCoV-19AustraliaNSW21512020	2020-03-16	EPI_ISL_500631
4359	hCoV-19AustraliaNSW2152020	2020-03-17	EPI_ISL_427730
4360	hCoV-19AustraliaNSW21522020	2020-03-15	EPI_ISL_509504
4362	hCoV-19AustraliaNSW21532020	2020-01-25	EPI_ISL_509505
4364	hCoV-19AustraliaNSW21542020	2020-03-09	EPI_ISL_500632
4366	hCoV-19AustraliaNSW21552020	2020-03-09	EPI_ISL_500633
4368	hCoV-19AustraliaNSW21562020	2020-03-11	EPI_ISL_500634
4370	hCoV-19AustraliaNSW21572020	2020-03-11	EPI_ISL_500635
4372	hCoV-19AustraliaNSW21582020	2020-03-12	EPI_ISL_500636
4374	hCoV-19AustraliaNSW21592020	2020-03-10	EPI_ISL_500637
4376	hCoV-19AustraliaNSW2162020	2020-03-17	EPI_ISL_427732
4377	hCoV-19AustraliaNSW21642020	2020-03-19	EPI_ISL_500638
4379	hCoV-19AustraliaNSW21662020	2020-03-20	EPI_ISL_509506
4381	hCoV-19AustraliaNSW21682020	2020-03-19	EPI_ISL_500639
4383	hCoV-19AustraliaNSW21692020	2020-03-19	EPI_ISL_500640
4385	hCoV-19AustraliaNSW21702020	2020-03-19	EPI_ISL_500641
4387	hCoV-19AustraliaNSW21712020	2020-03-20	EPI_ISL_500642
4389	hCoV-19AustraliaNSW2172020	2020-03-02	EPI_ISL_427644
4390	hCoV-19AustraliaNSW21722020	2020-03-18	EPI_ISL_500643
4392	hCoV-19AustraliaNSW21732020	2020-03-18	EPI_ISL_500644
4394	hCoV-19AustraliaNSW21742020	2020-03-19	EPI_ISL_500645
4396	hCoV-19AustraliaNSW21752020	2020-03-18	EPI_ISL_500646
4398	hCoV-19AustraliaNSW21762020	2020-03-19	EPI_ISL_500647
4400	hCoV-19AustraliaNSW21772020	2020-03-20	EPI_ISL_509507
4402	hCoV-19AustraliaNSW21802020	2020-03-19	EPI_ISL_509508
4404	hCoV-19AustraliaNSW21812020	2020-03-19	EPI_ISL_500648
4406	hCoV-19AustraliaNSW2182020	2020-03-11	EPI_ISL_427665
4407	hCoV-19AustraliaNSW21822020	2020-03-20	EPI_ISL_509509
4409	hCoV-19AustraliaNSW21842020	2020-03-19	EPI_ISL_509510
4411	hCoV-19AustraliaNSW21852020	2020-03-21	EPI_ISL_500649
4413	hCoV-19AustraliaNSW21872020	2020-03-21	EPI_ISL_500650
4415	hCoV-19AustraliaNSW21882020	2020-03-20	EPI_ISL_500651
4417	hCoV-19AustraliaNSW21892020	2020-03-21	EPI_ISL_500652
4418	hCoV-19AustraliaNSW21912020	2020-03-21	EPI_ISL_500653
4420	hCoV-19AustraliaNSW2192020	2020-02-28	EPI_ISL_427643
4422	hCoV-19AustraliaNSW21922020	2020-03-20	EPI_ISL_500654
4424	hCoV-19AustraliaNSW21932020	2020-03-20	EPI_ISL_527009
4425	hCoV-19AustraliaNSW21942020	2020-03-21	EPI_ISL_500655
4427	hCoV-19AustraliaNSW21952020	2020-03-21	EPI_ISL_500656
4428	hCoV-19AustraliaNSW21962020	2020-03-20	EPI_ISL_500657
4430	hCoV-19AustraliaNSW21972020	2020-03-20	EPI_ISL_500658
4432	hCoV-19AustraliaNSW21982020	2020-03-20	EPI_ISL_500659
4434	hCoV-19AustraliaNSW21992020	2020-03-20	EPI_ISL_500660
4436	hCoV-19AustraliaNSW22012020	2020-03-19	EPI_ISL_500661
4438	hCoV-19AustraliaNSW22022020	2020-03-22	EPI_ISL_500662
4440	hCoV-19AustraliaNSW22032020	2020-03-22	EPI_ISL_500663
4441	hCoV-19AustraliaNSW22062020	2020-03-21	EPI_ISL_500664
4443	hCoV-19AustraliaNSW22072020	2020-03-21	EPI_ISL_500665
4445	hCoV-19AustraliaNSW22082020	2020-03-21	EPI_ISL_500666
4447	hCoV-19AustraliaNSW22122020	2020-03-21	EPI_ISL_500667
4449	hCoV-19AustraliaNSW22142020	2020-03-21	EPI_ISL_500668
4451	hCoV-19AustraliaNSW22162020	2020-03-20	EPI_ISL_500669
4453	hCoV-19AustraliaNSW22182020	2020-03-20	EPI_ISL_500670
4455	hCoV-19AustraliaNSW22202020	2020-03-20	EPI_ISL_500671
4457	hCoV-19AustraliaNSW222020	2020-03-03	EPI_ISL_427649
4458	hCoV-19AustraliaNSW22212020	2020-03-20	EPI_ISL_500672
4460	hCoV-19AustraliaNSW22222020	2020-03-20	EPI_ISL_500673
4462	hCoV-19AustraliaNSW22262020	2020-03-20	EPI_ISL_500674
4464	hCoV-19AustraliaNSW22272020	2020-03-19	EPI_ISL_500675
4466	hCoV-19AustraliaNSW22282020	2020-03-18	EPI_ISL_500676
4468	hCoV-19AustraliaNSW22292020	2020-03-19	EPI_ISL_500677
4470	hCoV-19AustraliaNSW22312020	2020-03-19	EPI_ISL_500678
4472	hCoV-19AustraliaNSW22322020	2020-03-20	EPI_ISL_509511
4474	hCoV-19AustraliaNSW22332020	2020-03-21	EPI_ISL_509512
4476	hCoV-19AustraliaNSW22342020	2020-03-21	EPI_ISL_509513
4478	hCoV-19AustraliaNSW22352020	2020-03-21	EPI_ISL_509514
4479	hCoV-19AustraliaNSW22362020	2020-03-22	EPI_ISL_509515
4481	hCoV-19AustraliaNSW22372020	2020-03-22	EPI_ISL_500679
4483	hCoV-19AustraliaNSW22382020	2020-03-22	EPI_ISL_500680
4484	hCoV-19AustraliaNSW22392020	2020-03-22	EPI_ISL_500681
4486	hCoV-19AustraliaNSW22412020	2020-03-22	EPI_ISL_509516
4488	hCoV-19AustraliaNSW2242020	2020-03-29	EPI_ISL_451490
4489	hCoV-19AustraliaNSW22422020	2020-03-22	EPI_ISL_500682
4491	hCoV-19AustraliaNSW22432020	2020-03-22	EPI_ISL_500683
4493	hCoV-19AustraliaNSW22442020	2020-03-22	EPI_ISL_500684
4495	hCoV-19AustraliaNSW22452020	2020-03-21	EPI_ISL_500685
4496	hCoV-19AustraliaNSW22472020	2020-03-22	EPI_ISL_500686
4498	hCoV-19AustraliaNSW22482020	2020-03-22	EPI_ISL_500687
4499	hCoV-19AustraliaNSW22492020	2020-03-23	EPI_ISL_500688
4501	hCoV-19AustraliaNSW22502020	2020-03-23	EPI_ISL_500689
4503	hCoV-19AustraliaNSW22512020	2020-03-22	EPI_ISL_500690
4505	hCoV-19AustraliaNSW2252020	2020-03-28	EPI_ISL_451491
4506	hCoV-19AustraliaNSW22522020	2020-03-22	EPI_ISL_500691
4508	hCoV-19AustraliaNSW22532020	2020-03-22	EPI_ISL_500692
4510	hCoV-19AustraliaNSW22542020	2020-03-22	EPI_ISL_527010
4511	hCoV-19AustraliaNSW22562020	2020-03-23	EPI_ISL_500693
4513	hCoV-19AustraliaNSW22572020	2020-03-22	EPI_ISL_500694
4515	hCoV-19AustraliaNSW22582020	2020-03-21	EPI_ISL_500695
4517	hCoV-19AustraliaNSW22592020	2020-03-21	EPI_ISL_500696
4519	hCoV-19AustraliaNSW22612020	2020-03-22	EPI_ISL_500697
4521	hCoV-19AustraliaNSW2262020	2020-03-28	EPI_ISL_451492
4522	hCoV-19AustraliaNSW22622020	2020-03-22	EPI_ISL_500698
4524	hCoV-19AustraliaNSW22632020	2020-03-22	EPI_ISL_500699
4526	hCoV-19AustraliaNSW22652020	2020-03-22	EPI_ISL_500700
4527	hCoV-19AustraliaNSW22662020	2020-03-22	EPI_ISL_500701
4529	hCoV-19AustraliaNSW2272020	2020-03-28	EPI_ISL_451493
4530	hCoV-19AustraliaNSW22732020	2020-03-22	EPI_ISL_509517
4532	hCoV-19AustraliaNSW22742020	2020-03-22	EPI_ISL_509518
4534	hCoV-19AustraliaNSW22802020	2020-04-03	EPI_ISL_509519
4536	hCoV-19AustraliaNSW2282020	2020-03-29	EPI_ISL_451494
4537	hCoV-19AustraliaNSW22832020	2020-04-08	EPI_ISL_500702
4539	hCoV-19AustraliaNSW2292020	2020-03-28	EPI_ISL_451495
4540	hCoV-19AustraliaNSW22922020	2020-05-12	EPI_ISL_500703
4542	hCoV-19AustraliaNSW23062020	2020-05-20	EPI_ISL_500704
4544	hCoV-19AustraliaNSW23082020	2020-05-23	EPI_ISL_678306
4546	hCoV-19AustraliaNSW23142020	2020-05-24	EPI_ISL_500706
4548	hCoV-19AustraliaNSW23182020	2020-03-20	EPI_ISL_509520
4550	hCoV-19AustraliaNSW2372020	2020-03-29	EPI_ISL_451503
4551	hCoV-19AustraliaNSW23802020	2020-03-23	EPI_ISL_678307
4553	hCoV-19AustraliaNSW2382020	2020-03-28	EPI_ISL_451504
4554	hCoV-19AustraliaNSW23872020	2020-05-31	EPI_ISL_678310
4556	hCoV-19AustraliaNSW24102020	2020-06-12	EPI_ISL_527011
4557	hCoV-19AustraliaNSW24112020	2020-06-13	EPI_ISL_527012
4558	hCoV-19AustraliaNSW24152020	2020-06-19	EPI_ISL_527013
4559	hCoV-19AustraliaNSW24292020	2020-06-21	EPI_ISL_527014
4560	hCoV-19AustraliaNSW24312020	2020-04-02	EPI_ISL_527015
4561	hCoV-19AustraliaNSW2432020	2020-03-30	EPI_ISL_451509
4562	hCoV-19AustraliaNSW24372020	2020-04-09	EPI_ISL_527017
4563	hCoV-19AustraliaNSW2452020	2020-03-30	EPI_ISL_451510
4564	hCoV-19AustraliaNSW24562020	2020-06-26	EPI_ISL_527018
4565	hCoV-19AustraliaNSW2462020	2020-03-29	EPI_ISL_451511
4566	hCoV-19AustraliaNSW2472020	2020-03-28	EPI_ISL_451512
4567	hCoV-19AustraliaNSW24732020	2020-07-02	EPI_ISL_527019
4568	hCoV-19AustraliaNSW24742020	2020-07-01	EPI_ISL_527020
4569	hCoV-19AustraliaNSW24802020	2020-07-02	EPI_ISL_527021
4570	hCoV-19AustraliaNSW2482020	2020-03-29	EPI_ISL_451513
4571	hCoV-19AustraliaNSW2492020	2020-03-29	EPI_ISL_451514
4572	hCoV-19AustraliaNSW24962020	2020-06-29	EPI_ISL_527025
4573	hCoV-19AustraliaNSW24972020	2020-06-29	EPI_ISL_527026
4574	hCoV-19AustraliaNSW2502020	2020-03-29	EPI_ISL_451515
4575	hCoV-19AustraliaNSW25032020	2020-07-04	EPI_ISL_527027
4576	hCoV-19AustraliaNSW25072020	2020-07-04	EPI_ISL_527028
4577	hCoV-19AustraliaNSW25082020	2020-07-04	EPI_ISL_527029
4578	hCoV-19AustraliaNSW25102020	2020-07-04	EPI_ISL_527030
4579	hCoV-19AustraliaNSW25112020	2020-07-04	EPI_ISL_527031
4580	hCoV-19AustraliaNSW2512020	2020-03-28	EPI_ISL_451516
4581	hCoV-19AustraliaNSW25122020	2020-07-04	EPI_ISL_527032
4582	hCoV-19AustraliaNSW25132020	2020-07-05	EPI_ISL_527033
4583	hCoV-19AustraliaNSW25152020	2020-07-04	EPI_ISL_527034
4584	hCoV-19AustraliaNSW25192020	2020-03-23	EPI_ISL_527035
4586	hCoV-19AustraliaNSW25202020	2020-07-08	EPI_ISL_509521
4587	hCoV-19AustraliaNSW25262020	2020-07-11	EPI_ISL_527036
4588	hCoV-19AustraliaNSW2532020	2020-03-19	EPI_ISL_451518
4589	hCoV-19AustraliaNSW25332020	2020-04-09	EPI_ISL_527037
4590	hCoV-19AustraliaNSW25342020	2020-04-09	EPI_ISL_527038
4591	hCoV-19AustraliaNSW25362020	2020-04-04	EPI_ISL_527039
4592	hCoV-19AustraliaNSW25382020	2020-04-04	EPI_ISL_527040
4593	hCoV-19AustraliaNSW25392020	2020-04-04	EPI_ISL_527041
4594	hCoV-19AustraliaNSW25402020	2020-04-04	EPI_ISL_678314
4596	hCoV-19AustraliaNSW25412020	2020-04-04	EPI_ISL_527042
4597	hCoV-19AustraliaNSW2542020	2020-03-12	EPI_ISL_451519
4598	hCoV-19AustraliaNSW25422020	2020-04-04	EPI_ISL_527043
4599	hCoV-19AustraliaNSW25432020	2020-04-04	EPI_ISL_527044
4600	hCoV-19AustraliaNSW25442020	2020-04-04	EPI_ISL_527045
4601	hCoV-19AustraliaNSW25452020	2020-04-04	EPI_ISL_527046
4602	hCoV-19AustraliaNSW25462020	2020-04-04	EPI_ISL_527047
4603	hCoV-19AustraliaNSW25472020	2020-04-04	EPI_ISL_527048
4604	hCoV-19AustraliaNSW25482020	2020-04-04	EPI_ISL_527049
4605	hCoV-19AustraliaNSW25492020	2020-04-04	EPI_ISL_527050
4606	hCoV-19AustraliaNSW25502020	2020-04-04	EPI_ISL_527051
4607	hCoV-19AustraliaNSW25512020	2020-04-04	EPI_ISL_527052
4608	hCoV-19AustraliaNSW25522020	2020-04-06	EPI_ISL_527053
4609	hCoV-19AustraliaNSW25572020	2020-04-06	EPI_ISL_527054
4610	hCoV-19AustraliaNSW2562020	2020-03-14	EPI_ISL_451521
4611	hCoV-19AustraliaNSW25622020	2020-04-05	EPI_ISL_527055
4612	hCoV-19AustraliaNSW25632020	2020-04-05	EPI_ISL_527056
4613	hCoV-19AustraliaNSW25652020	2020-04-05	EPI_ISL_678315
4615	hCoV-19AustraliaNSW25672020	2020-04-09	EPI_ISL_678316
4617	hCoV-19AustraliaNSW25702020	2020-04-11	EPI_ISL_527057
4618	hCoV-19AustraliaNSW25712020	2020-04-12	EPI_ISL_527058
4619	hCoV-19AustraliaNSW25732020	2020-04-17	EPI_ISL_527059
4620	hCoV-19AustraliaNSW25742020	2020-04-21	EPI_ISL_527060
4621	hCoV-19AustraliaNSW25762020	2020-04-10	EPI_ISL_527061
4622	hCoV-19AustraliaNSW25772020	2020-04-06	EPI_ISL_527062
4623	hCoV-19AustraliaNSW25792020	2020-07-16	EPI_ISL_509523
4625	hCoV-19AustraliaNSW25892020	2020-07-17	EPI_ISL_678318
4626	hCoV-19AustraliaNSW2592020	2020-03-28	EPI_ISL_451524
4627	hCoV-19AustraliaNSW26032020	2020-06-12	EPI_ISL_678320
4629	hCoV-19AustraliaNSW26082020	2020-07-25	EPI_ISL_500717
4630	hCoV-19AustraliaNSW26092020	2020-07-20	EPI_ISL_678321
4631	hCoV-19AustraliaNSW26162020	2020-07-27	EPI_ISL_527063
4632	hCoV-19AustraliaNSW262020	2020-03-09	EPI_ISL_417389
4633	hCoV-19AustraliaNSW26242020	2020-04-05	EPI_ISL_678322
4635	hCoV-19AustraliaNSW26262020	2020-04-05	EPI_ISL_678323
4637	hCoV-19AustraliaNSW26312020	2020-07-21	EPI_ISL_678325
4639	hCoV-19AustraliaNSW26322020	2020-07-24	EPI_ISL_678326
4641	hCoV-19AustraliaNSW26332020	2020-07-22	EPI_ISL_678327
4642	hCoV-19AustraliaNSW26342020	2020-07-22	EPI_ISL_678328
4644	hCoV-19AustraliaNSW26462020	2020-07-16	EPI_ISL_678330
4645	hCoV-19AustraliaNSW26472020	2020-07-30	EPI_ISL_527064
[truncated: 524,446 more rows]
